# Supplementary material for: Comprehensive Genome Analysis of 6,000 USA SARS-CoV-2 Isolates Reveals Haplotype Signatures and Localized Transmission Patterns by State and by Country
Source: Front Microbiol. 2020 Sep 3;11:573430. doi: 10.3389/fmicb.2020.573430 (PMC7509426; doi:10.3389/fmicb.2020.573430)
Supplement: Supplementary file 1 [file Table_1.xlsx]

## Sheet: Table_S1
Table S1. Variant frequencies in USA isolates
Variant	Isolates	Percentage of USA Isolates
14408-C-T	4264	67.0862
23403-A-G	4260	67.0233
3037-C-T	4234	66.6142
241-C-T	4128	64.9465
25563-G-T	3653	57.4733
1059-C-T	3257	51.2429
28144-T-C	1575	24.7797
8782-C-T	1558	24.5123
18060-C-T	1321	20.7835
17858-A-G	1311	20.6262
17747-C-T	1300	20.4531
27964-C-T	500	7.8666
29553-G-A	351	5.5223
11916-C-T	314	4.9402
18877-C-T	242	3.8074
29540-G-A	225	3.54
18998-C-T	223	3.5085
11083-G-T	213	3.3512
28881-G-A	208	3.2725
28882-G-A	206	3.241
28883-G-C	206	3.241
3177-C-T	199	3.1309
24034-C-T	195	3.068
28077-G-C	195	3.068
26729-T-C	193	3.0365
36-C-T	193	3.0365
490-T-A	193	3.0365
18736-T-C	192	3.0208
29700-A-G	186	2.9264
29870-C-A	164	2.5802
29711-G-T	155	2.4386
6040-C-T	127	1.9981
14805-C-T	120	1.888
2416-C-T	120	1.888
833-T-C	118	1.8565
26144-G-T	117	1.8408
379-C-A	99	1.5576
12478-G-A	94	1.4789
28896-C-G	94	1.4789
35-A-T	92	1.4475
10319-C-T	91	1.4317
29868-G-A	85	1.3373
29867-T-A	75	1.18
11320-T-C	74	1.1643
17247-T-C	71	1.1171
1917-C-T	71	1.1171
8950-C-T	66	1.0384
29451-C-T	65	1.0227
21575-C-T	64	1.0069
2244-T-C	61	0.9597
34-A-T	59	0.9283
24694-A-T	57	0.8968
20755-A-C	56	0.8811
20268-A-G	52	0.8181
29742-G-A	52	0.8181
27384-T-C	51	0.8024
12880-C-T	48	0.7552
29869-A-T	47	0.7395
10188-C-T	46	0.7237
24982-T-C	44	0.6923
6693-A-G	44	0.6923
27635-C-T	43	0.6765
28878-G-A	43	0.6765
29864-G-A	43	0.6765
1401-G-A	42	0.6608
25692-C-T	41	0.6451
14877-C-T	40	0.6293
7560-G-A	39	0.6136
10851-C-T	38	0.5979
16260-C-T	38	0.5979
28821-C-A	38	0.5979
29188-A-T	36	0.5664
31-A-T	36	0.5664
19999-G-T	35	0.5507
11417-G-T	34	0.5349
21452-G-T	34	0.5349
11919-C-T	31	0.4877
16381-G-A	31	0.4877
23010-T-C	31	0.4877
28519-C-T	31	0.4877
313-C-T	31	0.4877
14073-T-C	30	0.472
15243-G-T	30	0.472
23947-A-G	30	0.472
28854-C-T	30	0.472
19684-G-T	29	0.4563
21998-C-T	29	0.4563
15354-T-C	28	0.4405
17877-T-C	28	0.4405
25500-G-T	28	0.4405
14937-C-T	27	0.4248
17010-C-T	27	0.4248
10277-C-T	26	0.4091
14912-A-G	26	0.4091
14747-A-G	25	0.3933
15760-G-A	25	0.3933
20316-C-T	25	0.3933
26233-G-T	25	0.3933
14940-A-G	24	0.3776
20148-C-T	24	0.3776
2018-A-G	24	0.3776
3311-C-A	24	0.3776
5784-C-T	24	0.3776
619-C-T	24	0.3776
686-AAGTCATTT--	24	0.3776
10712-C-T	23	0.3619
16912-G-T	23	0.3619
17671-G-T	23	0.3619
29862-G-A	22	0.3461
3871-G-T	22	0.3461
4113-C-T	22	0.3461
29567-A-C	21	0.3304
4838-A-G	21	0.3304
7420-C-T	21	0.3304
17808-G-T	20	0.3147
2480-A-G	20	0.3147
29668-C-T	20	0.3147
37-C-A	20	0.3147
4523-G-A	20	0.3147
13730-C-T	19	0.2989
15927-T-G	19	0.2989
20005-G-A	19	0.2989
2558-C-T	19	0.2989
26433-A-G	19	0.2989
27525-A-G	19	0.2989
14925-C-T	18	0.2832
25523-G-T	18	0.2832
26256-C-T	18	0.2832
26936-C-T	18	0.2832
27869-T-C	18	0.2832
6310-C-T	18	0.2832
9866-C-T	18	0.2832
11224-C-T	17	0.2675
15324-C-T	17	0.2675
15406-G-A	17	0.2675
21137-A-G	17	0.2675
27294-C-T	17	0.2675
5884-C-T	17	0.2675
8389-C-T	17	0.2675
27804-C-T	16	0.2517
5183-C-T	16	0.2517
8602-G-A	16	0.2517
13438-T-C	15	0.236
26625-C-T	15	0.236
26730-G-A	15	0.236
27327-G-T	15	0.236
28826-C-T	15	0.236
29868-G-C	15	0.236
6363-C-T	15	0.236
10761-A-G	14	0.2203
14786-C-T	14	0.2203
1887-C-T	14	0.2203
2116-T-A	14	0.2203
22984-G-A	14	0.2203
25916-C-T	14	0.2203
28311-C-T	14	0.2203
29742-G-T	14	0.2203
5184-C-T	14	0.2203
9534-C-A	14	0.2203
11195-C-T	13	0.2045
13536-C-T	13	0.2045
1397-G-A	13	0.2045
16467-A-G	13	0.2045
16616-C-T	13	0.2045
17010-C-A	13	0.2045
21648-C-T	13	0.2045
23185-C-T	13	0.2045
25429-G-T	13	0.2045
26152-G-A	13	0.2045
8078-C-T	13	0.2045
10265-G-A	12	0.1888
10582-C-T	12	0.1888
14118-G-T	12	0.1888
14718-G-T	12	0.1888
15202-G-T	12	0.1888
15960-C-T	12	0.1888
22444-C-T	12	0.1888
22606-A-T	12	0.1888
24378-C-T	12	0.1888
26228-C-T	12	0.1888
26730-G-T	12	0.1888
2676-C-T	12	0.1888
28688-T-C	12	0.1888
28887-C-T	12	0.1888
29095-C-T	12	0.1888
29410-T-C	12	0.1888
29614-C-T	12	0.1888
5467-C-T	12	0.1888
6027-C-T	12	0.1888
6616-A-G	12	0.1888
832-C-T	12	0.1888
9924-C-T	12	0.1888
10236-A-G	11	0.1731
16813-G-A	11	0.1731
20553-A-G	11	0.1731
20991-G-T	11	0.1731
25350-C-T	11	0.1731
25585-C-T	11	0.1731
25688-C-A	11	0.1731
26951-G-T	11	0.1731
27874-C-T	11	0.1731
28657-C-T	11	0.1731
491-G-A	11	0.1731
4975-G-T	11	0.1731
922-G-A	11	0.1731
16428-C-T	10	0.1573
18029-C-T	10	0.1573
21146-T-A	10	0.1573
21255-G-C	10	0.1573
22988-G-A	10	0.1573
23929-C-T	10	0.1573
27847-C-T	10	0.1573
27998-C-T	10	0.1573
28099-C-T	10	0.1573
29701-G-A	10	0.1573
29861-G-A	10	0.1573
5730-C-T	10	0.1573
6312-C-A	10	0.1573
9561-C-T	10	0.1573
10948-A-G	9	0.1416
1238-C-T	9	0.1416
13512-A-T	9	0.1416
13513-G-T	9	0.1416
16376-C-T	9	0.1416
17326-C-T	9	0.1416
17884-A-G	9	0.1416
19645-G-T	9	0.1416
19713-T-C	9	0.1416
21995-T-C	9	0.1416
22802-C-G	9	0.1416
23120-G-T	9	0.1416
23635-C-T	9	0.1416
25644-G-T	9	0.1416
25976-C-A	9	0.1416
26045-A-G	9	0.1416
26211-G-T	9	0.1416
26530-A-G	9	0.1416
2808-G-A	9	0.1416
2840-G-A	9	0.1416
28812-G-T	9	0.1416
28924-T-C	9	0.1416
6504-C-T	9	0.1416
9113-C-T	9	0.1416
9172-T-C	9	0.1416
9474-C-T	9	0.1416
10015-C-T	8	0.1259
10771-T-C	8	0.1259
10870-G-T	8	0.1259
13687-G-T	8	0.1259
13693-A-T	8	0.1259
14167-C-T	8	0.1259
15426-A-G	8	0.1259
1625-C-T	8	0.1259
16707-G-T	8	0.1259
16887-C-T	8	0.1259
17615-A-G	8	0.1259
17639-C-T	8	0.1259
17766-C-T	8	0.1259
18144-T-C	8	0.1259
19029-C-T	8	0.1259
1918-T-C	8	0.1259
20719-C-T	8	0.1259
21762-C-T	8	0.1259
25471-G-C	8	0.1259
25655-T-C	8	0.1259
26013-C-T	8	0.1259
26124-C-T	8	0.1259
26895-C-T	8	0.1259
27821-A-G	8	0.1259
28077-G-T	8	0.1259
28472-C-A	8	0.1259
28708-C-T	8	0.1259
28849-C-T	8	0.1259
29253-C-T	8	0.1259
3955-G-T	8	0.1259
4236-A-G	8	0.1259
9195-C-T	8	0.1259
10323-A-G	7	0.1101
10818-C-T	7	0.1101
11674-C-T	7	0.1101
11893-G-T	7	0.1101
12809-C-T	7	0.1101
13-T-C	7	0.1101
13019-C-T	7	0.1101
13514-G-A	7	0.1101
15240-C-T	7	0.1101
15654-C-T	7	0.1101
15763-C-T	7	0.1101
1594-C-T	7	0.1101
16658-C-T	7	0.1101
16762-C-T	7	0.1101
17410-C-A	7	0.1101
17934-C-T	7	0.1101
18744-C-T	7	0.1101
20002-G-T	7	0.1101
21304-C-A	7	0.1101
21305-G-A	7	0.1101
21742-C-T	7	0.1101
22320-A-G	7	0.1101
23707-C-T	7	0.1101
24922-A-G	7	0.1101
25505-A-C	7	0.1101
25886-C-T	7	0.1101
27299-T-C	7	0.1101
27630-C-T	7	0.1101
2764-G-T	7	0.1101
27741-C-T	7	0.1101
27924-A-G	7	0.1101
28178-G-T	7	0.1101
28378-G-T	7	0.1101
28836-C-T	7	0.1101
28842-G-T	7	0.1101
28851-G-T	7	0.1101
28863-C-T	7	0.1101
29148-T-C	7	0.1101
2933-C-T	7	0.1101
29733-C-T	7	0.1101
29866-A-G	7	0.1101
3231-G-T	7	0.1101
4540-C-T	7	0.1101
4912-A-C	7	0.1101
5572-G-T	7	0.1101
5812-C-T	7	0.1101
884-C-T	7	0.1101
9070-T-C	7	0.1101
10070-A-C	6	0.0944
12488-C-T	6	0.0944
12557-A-G	6	0.0944
13252-C-T	6	0.0944
14104-T-C	6	0.0944
1440-G-A	6	0.0944
1515-A-G	6	0.0944
153-T-G	6	0.0944
15738-C-T	6	0.0944
16289-C-T	6	0.0944
16750-C-T	6	0.0944
17278-G-T	6	0.0944
17673-T-C	6	0.0944
18-T-G	6	0.0944
1820-G-A	6	0.0944
18264-C-T	6	0.0944
18457-C-T	6	0.0944
187-A-G	6	0.0944
1912-C-T	6	0.0944
1929-C-T	6	0.0944
19839-T-C	6	0.0944
20980-G-A	6	0.0944
21151-G-T	6	0.0944
2161-A-G	6	0.0944
21614-C-T	6	0.0944
21855-C-T	6	0.0944
22468-G-T	6	0.0944
22550-C-T	6	0.0944
23575-C-T	6	0.0944
23604-C-T	6	0.0944
23758-C-T	6	0.0944
24794-G-T	6	0.0944
24904-C-T	6	0.0944
24919-C-T	6	0.0944
25169-C-T	6	0.0944
25418-C-A	6	0.0944
25463-C-T	6	0.0944
26111-C-T	6	0.0944
26456-C-T	6	0.0944
26681-C-T	6	0.0944
26907-C-G	6	0.0944
27046-C-T	6	0.0944
28001-G-T	6	0.0944
28674-C-T	6	0.0944
2891-G-A	6	0.0944
29254-G-T	6	0.0944
29441-C-G	6	0.0944
29734-G-C	6	0.0944
3011-T-C	6	0.0944
302-C-T	6	0.0944
3421-A-G	6	0.0944
3518-G-T	6	0.0944
354-G-A	6	0.0944
3589-C-T	6	0.0944
3692-G-T	6	0.0944
3784-C-T	6	0.0944
4386-A-G	6	0.0944
4683-C-T	6	0.0944
5170-C-T	6	0.0944
6362-G-A	6	0.0944
6512-A-C	6	0.0944
669-GTT--	6	0.0944
6691-T-C	6	0.0944
739-A-G	6	0.0944
8092-C-T	6	0.0944
8653-G-T	6	0.0944
8785-G-A	6	0.0944
9477-T-A	6	0.0944
10-T-A	5	0.0787
10377-C-T	5	0.0787
10617-G-A	5	0.0787
10626-C-T	5	0.0787
1191-C-T	5	0.0787
12-A-T	5	0.0787
12148-A-T	5	0.0787
1218-C-T	5	0.0787
12400-C-T	5	0.0787
12897-C-A	5	0.0787
13554-C-T	5	0.0787
13665-C-T	5	0.0787
13712-A-G	5	0.0787
150-T-C	5	0.0787
15366-T-C	5	0.0787
15720-C-T	5	0.0787
15922-T-C	5	0.0787
16017-C-T	5	0.0787
16457-C-T	5	0.0787
16468-C-T	5	0.0787
16611-C-T	5	0.0787
16859-C-T	5	0.0787
16975-G-T	5	0.0787
17163-C-T	5	0.0787
17304-C-T	5	0.0787
17410-C-T	5	0.0787
17518-C-T	5	0.0787
18082-A-G	5	0.0787
18115-C-T	5	0.0787
18401-C-T	5	0.0787
18898-G-T	5	0.0787
18984-G-T	5	0.0787
19017-C-T	5	0.0787
19308-A-G	5	0.0787
21302-C-T	5	0.0787
21642-C-T	5	0.0787
21698-T-G	5	0.0787
21721-C-T	5	0.0787
21724-G-T	5	0.0787
21774-C-T	5	0.0787
21911-C-T	5	0.0787
23277-C-T	5	0.0787
23287-T-C	5	0.0787
23453-C-T	5	0.0787
23518-G-A	5	0.0787
23525-C-T	5	0.0787
23593-G-T	5	0.0787
23755-G-T	5	0.0787
2447-G-A	5	0.0787
24863-C-T	5	0.0787
25096-C-T	5	0.0787
25337-G-C	5	0.0787
25339-C-T	5	0.0787
25783-T-C	5	0.0787
25904-C-T	5	0.0787
25979-G-T	5	0.0787
26060-C-T	5	0.0787
26227-G-A	5	0.0787
26326-C-T	5	0.0787
26447-C-T	5	0.0787
27500-C-T	5	0.0787
28093-C-T	5	0.0787
28539-G-T	5	0.0787
28763-G-A	5	0.0787
28827-G-T	5	0.0787
28977-C-T	5	0.0787
29006-A-G	5	0.0787
29077-C-T	5	0.0787
29203-C-T	5	0.0787
29218-C-T	5	0.0787
29250-C-T	5	0.0787
29353-C-T	5	0.0787
29358-C-T	5	0.0787
29402-G-T	5	0.0787
29672-T-C	5	0.0787
29688-G-T	5	0.0787
29736-G-T	5	0.0787
29862---NNNN	5	0.0787
3045-C-T	5	0.0787
3046-A-G	5	0.0787
3411-C-T	5	0.0787
3736-C-T	5	0.0787
3931-T-C	5	0.0787
4002-C-T	5	0.0787
517-TTAATTGGGGTT--	5	0.0787
5310-C-T	5	0.0787
5538-A-T	5	0.0787
6255-C-T	5	0.0787
6394-T-C	5	0.0787
6703-T-C	5	0.0787
6730-C-T	5	0.0787
686-AAAAGGTTCCAATTTTTT--	5	0.0787
6926-C-T	5	0.0787
696-A-C	5	0.0787
7728-C-T	5	0.0787
7815-C-T	5	0.0787
7929-A-G	5	0.0787
7945-C-T	5	0.0787
8031-A-G	5	0.0787
809-T-A	5	0.0787
829-C-T	5	0.0787
8293-C-T	5	0.0787
8655-C-T	5	0.0787
8883-T-C	5	0.0787
8885-T-A	5	0.0787
8886-T-A	5	0.0787
920-C-T	5	0.0787
9479-G-T	5	0.0787
9857-C-T	5	0.0787
10335-C-T	4	0.0629
10507-C-T	4	0.0629
10523-G-C	4	0.0629
10579-A-G	4	0.0629
106-C-T	4	0.0629
10623-C-T	4	0.0629
10632-C-T	4	0.0629
10754-G-A	4	0.0629
10844-A-G	4	0.0629
10960-T-C	4	0.0629
1102-C-T	4	0.0629
11036-C-T	4	0.0629
11131-T-A	4	0.0629
11595-A-G	4	0.0629
11704-C-T	4	0.0629
11750-C-T	4	0.0629
11956-C-T	4	0.0629
12068-C-T	4	0.0629
12073-C-T	4	0.0629
12112-T-C	4	0.0629
12286-A-G	4	0.0629
12473-C-T	4	0.0629
127-G-T	4	0.0629
12729-C-T	4	0.0629
13006-T-C	4	0.0629
13138-C-T	4	0.0629
1314-C-T	4	0.0629
13517-C-T	4	0.0629
13686-T-A	4	0.0629
1380-C-T	4	0.0629
1387-C-T	4	0.0629
140-C-T	4	0.0629
14126-G-A	4	0.0629
1457-C-T	4	0.0629
14604-A-G	4	0.0629
14792-G-T	4	0.0629
15264-T-C	4	0.0629
16393-C-T	4	0.0629
16622-G-A	4	0.0629
17004-C-T	4	0.0629
17470-C-T	4	0.0629
17474-C-T	4	0.0629
17550-C-T	4	0.0629
17678-C-T	4	0.0629
17750-C-T	4	0.0629
18086-C-T	4	0.0629
18171-C-A	4	0.0629
18814-C-T	4	0.0629
18859-G-T	4	0.0629
19-C-G	4	0.0629
19527-T-C	4	0.0629
19847-G-A	4	0.0629
19862-C-T	4	0.0629
20051-C-T	4	0.0629
21627-C-T	4	0.0629
21641-G-T	4	0.0629
21974-G-C	4	0.0629
22003-A-G	4	0.0629
22120-C-T	4	0.0629
2266-T-C	4	0.0629
23587-G-C	4	0.0629
24138-C-T	4	0.0629
25413-C-T	4	0.0629
25433-C-T	4	0.0629
25688-C-T	4	0.0629
26151-C-T	4	0.0629
2632-G-T	4	0.0629
26526-G-T	4	0.0629
26684-C-T	4	0.0629
2675-C-T	4	0.0629
26873-C-T	4	0.0629
27200-A-G	4	0.0629
27253-A-G	4	0.0629
27359-A-G	4	0.0629
27498-C-T	4	0.0629
27604-G-A	4	0.0629
27945-C-T	4	0.0629
28118-T-C	4	0.0629
28376-G-T	4	0.0629
28480-A-T	4	0.0629
2862-C-T	4	0.0629
28655-G-T	4	0.0629
28873-C-T	4	0.0629
29239-G-A	4	0.0629
29421-C-T	4	0.0629
29449-G-T	4	0.0629
29543-G-T	4	0.0629
29546-C-T	4	0.0629
29736-GGGGCCCCAACCGGCCGGGGAAGGTTAACCGGAATTCCGGAA--	4	0.0629
29760-TA--	4	0.0629
29865-A-C	4	0.0629
3096-C-T	4	0.0629
3312-T-C	4	0.0629
3593-C-T	4	0.0629
364-C-T	4	0.0629
3892-G-T	4	0.0629
40-C-T	4	0.0629
4084-C-T	4	0.0629
4148-G-T	4	0.0629
4255-G-T	4	0.0629
4582-C-T	4	0.0629
4633-C-T	4	0.0629
4720-G-A	4	0.0629
4755-C-T	4	0.0629
514-T-C	4	0.0629
518-ATG--	4	0.0629
5309-A-G	4	0.0629
578-G-A	4	0.0629
5860-T-C	4	0.0629
598-G-T	4	0.0629
6026-C-T	4	0.0629
6167-G-T	4	0.0629
6286-C-T	4	0.0629
6402-C-T	4	0.0629
6443-G-A	4	0.0629
6445-C-T	4	0.0629
6636-C-T	4	0.0629
6723-C-T	4	0.0629
680-G-A	4	0.0629
6884-G-T	4	0.0629
6905-T-G	4	0.0629
7124-C-T	4	0.0629
7164-C-T	4	0.0629
7279-C-T	4	0.0629
7283-G-A	4	0.0629
8102-G-T	4	0.0629
9223-C-T	4	0.0629
9491-C-T	4	0.0629
967-T-C	4	0.0629
101-G-A	3	0.0472
10129-T-C	3	0.0472
10138-C-T	3	0.0472
10369-C-T	3	0.0472
10753-G-T	3	0.0472
10840-A-G	3	0.0472
10981-G-T	3	0.0472
11410-G-A	3	0.0472
11563-C-T	3	0.0472
1170-C-T	3	0.0472
11747-C-T	3	0.0472
11767-C-T	3	0.0472
11781-A-G	3	0.0472
1181-G-T	3	0.0472
11824-C-T	3	0.0472
11866-C-T	3	0.0472
12079-G-A	3	0.0472
12119-C-T	3	0.0472
12120-C-T	3	0.0472
1213-C-T	3	0.0472
12534-C-T	3	0.0472
13-T-A	3	0.0472
13225-C-T	3	0.0472
1326-C-T	3	0.0472
13265-A-T	3	0.0472
13487-C-T	3	0.0472
13723-G-A	3	0.0472
13743-C-T	3	0.0472
13768-A-G	3	0.0472
13862-C-T	3	0.0472
14178-C-T	3	0.0472
14199-A-G	3	0.0472
14214-C-T	3	0.0472
14262-C-T	3	0.0472
14322-C-T	3	0.0472
14335-G-T	3	0.0472
1437-C-T	3	0.0472
14407-C-T	3	0.0472
1441-C-T	3	0.0472
14712-G-A	3	0.0472
1486-A-C	3	0.0472
15199-G-A	3	0.0472
15857-C-T	3	0.0472
15869-A-T	3	0.0472
1595-G-A	3	0.0472
1605-ATG--	3	0.0472
16075-G-T	3	0.0472
1616-C-T	3	0.0472
16173-C-T	3	0.0472
16362-C-T	3	0.0472
16419-T-C	3	0.0472
16456-T-G	3	0.0472
16466-C-T	3	0.0472
16580-C-T	3	0.0472
16741-G-T	3	0.0472
16830-C-T	3	0.0472
1684-C-T	3	0.0472
16846-G-T	3	0.0472
16858-G-T	3	0.0472
16984-A-G	3	0.0472
17012-C-T	3	0.0472
17014-G-T	3	0.0472
17104-C-T	3	0.0472
17211-G-T	3	0.0472
17302-G-T	3	0.0472
174-G-A	3	0.0472
17721-G-T	3	0.0472
17825-C-T	3	0.0472
18086-C-A	3	0.0472
18105-G-T	3	0.0472
18121-A-G	3	0.0472
18129-C-T	3	0.0472
18167-C-T	3	0.0472
18176-C-T	3	0.0472
18281-G-T	3	0.0472
18513-T-C	3	0.0472
18657-C-T	3	0.0472
1878-C-T	3	0.0472
18863-T-C	3	0.0472
19018-C-T	3	0.0472
19073-A-G	3	0.0472
19170-C-T	3	0.0472
19263-C-T	3	0.0472
19269-C-T	3	0.0472
19325-C-T	3	0.0472
19518-G-T	3	0.0472
19542-G-T	3	0.0472
20134-G-T	3	0.0472
20178-C-T	3	0.0472
2037-C-T	3	0.0472
20389-C-T	3	0.0472
20580-G-A	3	0.0472
20580-G-T	3	0.0472
2061-C-T	3	0.0472
20628-C-T	3	0.0472
20679-G-T	3	0.0472
20844-C-T	3	0.0472
21-C-T	3	0.0472
2110-C-T	3	0.0472
21221-C-T	3	0.0472
21372-G-T	3	0.0472
21458-T-C	3	0.0472
21552-C-T	3	0.0472
21646-C-T	3	0.0472
21727-C-T	3	0.0472
21767-C-T	3	0.0472
21800-G-T	3	0.0472
21811-C-T	3	0.0472
21846-C-T	3	0.0472
21952-C-T	3	0.0472
2198-G-A	3	0.0472
21983-TTGGGTGTTTAT--	3	0.0472
22017-G-T	3	0.0472
22201-G-A	3	0.0472
22225-G-T	3	0.0472
22335-G-T	3	0.0472
22349-G-T	3	0.0472
22450-C-T	3	0.0472
22530-C-T	3	0.0472
23042-T-C	3	0.0472
23191-C-T	3	0.0472
23230-C-T	3	0.0472
23248-C-T	3	0.0472
23311-G-T	3	0.0472
23430-C-T	3	0.0472
23586-A-G	3	0.0472
23590-T-C	3	0.0472
23673-C-T	3	0.0472
23731-C-T	3	0.0472
23997-C-T	3	0.0472
24076-T-C	3	0.0472
24082-C-T	3	0.0472
24095-G-T	3	0.0472
24096-C-T	3	0.0472
24133-C-T	3	0.0472
24348-G-T	3	0.0472
24370-C-T	3	0.0472
2445-C-T	3	0.0472
2446-T-C	3	0.0472
24795-C-T	3	0.0472
25006-C-T	3	0.0472
25046-C-T	3	0.0472
25048-A-T	3	0.0472
2518-G-A	3	0.0472
25207-C-T	3	0.0472
2536-C-T	3	0.0472
25449-A-G	3	0.0472
25452-C-T	3	0.0472
25471-G-T	3	0.0472
25487-C-T	3	0.0472
25521-C-T	3	0.0472
25549-C-T	3	0.0472
25552-G-T	3	0.0472
25575-A-C	3	0.0472
25614-C-T	3	0.0472
25677-G-T	3	0.0472
25744-A-G	3	0.0472
25775-G-T	3	0.0472
25785-G-T	3	0.0472
25907-G-T	3	0.0472
26037-C-T	3	0.0472
26065-G-T	3	0.0472
26088-C-T	3	0.0472
26143-G-T	3	0.0472
26159-TT--	3	0.0472
26204-C-T	3	0.0472
26713-G-T	3	0.0472
26801-C-T	3	0.0472
26892-C-T	3	0.0472
26912-C-T	3	0.0472
26985-C-T	3	0.0472
27005-C-T	3	0.0472
27059-C-T	3	0.0472
2723-C-T	3	0.0472
27416-C-T	3	0.0472
27428-T-C	3	0.0472
27463-G-T	3	0.0472
27476-C-T	3	0.0472
27509-C-T	3	0.0472
27549-C-T	3	0.0472
27688-C-T	3	0.0472
27722-T-C	3	0.0472
27881-C-T	3	0.0472
27915-G-T	3	0.0472
27920-C-T	3	0.0472
27962-G-T	3	0.0472
28003-G-T	3	0.0472
28254-A--	3	0.0472
28344-C-T	3	0.0472
28373-G-T	3	0.0472
28567-C-T	3	0.0472
28621-G-A	3	0.0472
28697-C-T	3	0.0472
28717-C-T	3	0.0472
28808-G-T	3	0.0472
28899-G-C	3	0.0472
28915-C-T	3	0.0472
28957-C-T	3	0.0472
28968-G-C	3	0.0472
28969-C-T	3	0.0472
29149-C-T	3	0.0472
29165-T-C	3	0.0472
29194-T-C	3	0.0472
29200-C-T	3	0.0472
29364-C-T	3	0.0472
29474-G-T	3	0.0472
29541-C-T	3	0.0472
29640-C-T	3	0.0472
29642-C-T	3	0.0472
29692-G-T	3	0.0472
29743-C-T	3	0.0472
29747-G-T	3	0.0472
29751-G-C	3	0.0472
29762-CCAAGGTTGG--	3	0.0472
29769-C-T	3	0.0472
29778-G-T	3	0.0472
29784-C-T	3	0.0472
29864---NN	3	0.0472
29864---NNN	3	0.0472
29865-A-G	3	0.0472
29866-A-T	3	0.0472
29867-T-G	3	0.0472
29870---NNNNNN	3	0.0472
3259-G-T	3	0.0472
334-T-C	3	0.0472
3373-C-A	3	0.0472
3628-T-C	3	0.0472
37-C-T	3	0.0472
3738-C-T	3	0.0472
3741-T-C	3	0.0472
3811-C-T	3	0.0472
3876-C-T	3	0.0472
3889-A-G	3	0.0472
4320-C-T	3	0.0472
4456-C-T	3	0.0472
4795-C-T	3	0.0472
4880-AAAGGGTTT--	3	0.0472
4904-G-T	3	0.0472
4990-C-T	3	0.0472
5010-A-T	3	0.0472
5011-A-C	3	0.0472
509-GGTCATGTTATGGTT--	3	0.0472
510-GTCATGTTA--	3	0.0472
517-TATGGT--	3	0.0472
5206-G-T	3	0.0472
5260-T-A	3	0.0472
527-C-T	3	0.0472
5497-C-T	3	0.0472
5622-C-T	3	0.0472
5717-C-T	3	0.0472
5869-C-T	3	0.0472
5878-C-T	3	0.0472
5986-C-T	3	0.0472
6198-C-T	3	0.0472
6285-C-T	3	0.0472
6317-C-T	3	0.0472
6329-T-C	3	0.0472
652-A-T	3	0.0472
6573-C-T	3	0.0472
6606-C-T	3	0.0472
6638-C-T	3	0.0472
6685-T-C	3	0.0472
6814-T-C	3	0.0472
7056-C-T	3	0.0472
7084-T-C	3	0.0472
715-C-T	3	0.0472
7225-T-C	3	0.0472
7479-A-G	3	0.0472
7564-C-T	3	0.0472
7609-C-T	3	0.0472
761-A-G	3	0.0472
7756-G-T	3	0.0472
7843-C-T	3	0.0472
8090-C-T	3	0.0472
8118-C-T	3	0.0472
8140-C-T	3	0.0472
8170-A-G	3	0.0472
823-C-T	3	0.0472
8278-T-C	3	0.0472
8391-T-C	3	0.0472
8619-C-T	3	0.0472
8937-C-T	3	0.0472
897-C-T	3	0.0472
9067-T-C	3	0.0472
91-G-C	3	0.0472
9166-C-T	3	0.0472
9430-C-T	3	0.0472
9514-A-G	3	0.0472
9520-C-T	3	0.0472
9967-C-T	3	0.0472

## Sheet: Table_S2
Table S2. Summary of variants by functional categories
Functional	Variants	Isolates	USA_Isolate_percentage
missense; MODERATE	487	6185	97.3096
synonymous; LOW	348	6108	96.0982
intergenic; MODIFIER	66	4748	74.7011
Pending annotation	7	45	0.708
stop_gained; HIGH	5	22	0.3461
stop_lost&splice_var; HIGH	1	5	0.0787
inframe_deletion; MODERATE	3	11	0.1731
inframe_deletion; missense; MODERATE	1	4	0.0629
downstream_gene; MODIFIER,DISTANCE=62	1	4	0.0629
downstream_gene; MODIFIER,DISTANCE=87	1	4	0.0629
downstream_gene; MODIFIER,DISTANCE=88	1	3	0.0472
Total	921	6356	NA
Note: Limited to variants seen in at least 3 US isolates, as listed in Table S1. The predicted functional impacts of the variants in protein-coding regions were classified as: HIGH, MODERATE, and LOW. The non-coding variants were classified as MODIFIER.

## Sheet: Table_S3
Table S3. Haplotypes unique to or highly enriched in US isolates
Haplotype	US	US_only	# US isolates	# Total Isolates	US Percentage	Percentage of all US isolates	State(s)	Isolates	Isolate_ID	Non-US isolates	Non-US percentage	Non_USA_Isolates	Non_USA_ID																												USA_isolate	USA_isolate
241-C-T,3037-C-T,6504-C-T,14408-C-T,23403-A-G	1	1	7	7	100	0.1101	AK only	USA/AK-PHL002/2020,USA/AK-PHL003/2020,USA/AK-PHL010/2020,USA/AK-PHL013/2020,USA/AK-PHL052/2020,USA/AK-PHL077/2020,USA/AK002/2020	EPI_ISL_420303,EPI_ISL_420304,EPI_ISL_431013,EPI_ISL_431015,EPI_ISL_431018,EPI_ISL_424347,MT466583	.	.	.	.																												7	7
241-C-T,3037-C-T,9534-C-A,14408-C-T,18877-C-T,23403-A-G,25563-G-T,29742-G-A	1	1	6	6	100	0.0944	AZ only	USA/AZ-TG271894/2020,USA/AZ-TG271896/2020,USA/AZ-TG271898/2020,USA/AZ-TG271900/2020,USA/AZ-TG273286/2020,USA/AZ-TG273318/2020	EPI_ISL_426550,EPI_ISL_426551,EPI_ISL_426552,EPI_ISL_426553,EPI_ISL_426560,EPI_ISL_426569,.	.	.	.	.																												6	6
25692-C-T	1	1	15	15	100	0.236	CA only	USA/CA-CZB-1000/2020,USA/CA-CZB-1001/2020,USA/CA-CZB-1002/2020,USA/CA-CZB-1003/2020,USA/CA-CZB-1004/2020,USA/CA-CZB-1006/2020,USA/CA-CZB-1009/2020,USA/CA-CZB-1011/2020,USA/CA-CZB-1012/2020,USA/CA-CZB-1015/2020,USA/CA-CZB-1016/2020,USA/CA-CZB-1017/2020,USA/CA-CZB-1022/2020,USA/CA-CZB-1028/2020,USA/CA-SCCPHD-UC181/2020	EPI_ISL_436641,EPI_ISL_436642,EPI_ISL_436643,EPI_ISL_436644,EPI_ISL_436645,EPI_ISL_436647,EPI_ISL_436650,EPI_ISL_436652,EPI_ISL_436653,EPI_ISL_436656,EPI_ISL_436657,EPI_ISL_436658,EPI_ISL_436663,EPI_ISL_436669,EPI_ISL_435660,.	.	.	.	.																												15	15
14940-A-G	1	1	5	5	100	0.0629	CA only, being ancestor of another CA_private haplotype 491-G-A,14940-A-G	USA/CA-CZB-1045/2020,USA/CA-CZB-1064/2020,USA/CA-CZB-1084/2020,USA/CA-CZB-1085/2020	EPI_ISL_437045,EPI_ISL_437064,EPI_ISL_437084,EPI_ISL_437085,EPI_ISL_454655.	.	.	.	.
491-G-A,14940-A-G	1	1	9	9	100	0.1416	CA only	USA/CA-CZB-1044/2020,USA/CA-CZB-1047/2020,USA/CA-CZB-1060/2020,USA/CA-CZB-1076/2020,USA/CA-CZB-1077/2020,USA/CA-CZB-1083/2020,USA/CA-CZB-1088/2020,USA/CA-CZB-1090/2020,USA/CA-CZB-1092/2020	EPI_ISL_437044,EPI_ISL_437047,EPI_ISL_437060,EPI_ISL_437076,EPI_ISL_437077,EPI_ISL_437083,EPI_ISL_437088,EPI_ISL_444024,MT460090,EPI_ISL_444026,MT460092	.	.	.	.																												9	9
10277-C-T	1	1	6	6	100	0.0944	CA only	USA/CA-CZB-1045/2020, USA/CA-CZB-1064/2020, USA/CA-CZB-1084/2020, USA/CA-CZB-1085/2020, USA/CA-CZB-1235/2020	EPI_ISL_436672,EPI_ISL_436673,EPI_ISL_436681,EPI_ISL_437048,EPI_ISL_437049,EPI_ISL_437052,.	.	.	.	.																												6	6
9924-C-T	1	1	6	6	100	0.0944	CA only	USA-CA9/2020,USA/CA-CDPH-UC4/2020,USA/CA-CZB-59X001/2020,USA/CA-CZB-59X002/2020,USA/CA-CZB-59X003/2020,USA/CA-CZB-59X004/2020	EPI_ISL_412862,MT118835,EPI_ISL_413561,MT394529,MT394528,MT394531,MT394530	.	.	.	.																												6	6
241-C-T,1059-C-T,3037-C-T,9561-C-T,14408-C-T,17410-C-A,23403-A-G,25563-G-T,27964-C-T	1	1	5	5	100	0.0787	CA only	USA/CA-CZB-1140/2020,USA/CA-CZB-1141/2020,USA/CA-CZB-1142/2020,USA/CA-CZB-1143/2020,USA/CA-CZB-1144/2020	EPI_ISL_447891,EPI_ISL_447892,EPI_ISL_447893,EPI_ISL_447894,EPI_ISL_447895,.	.	.	.	.																												5	5
26951-G-T,27874-C-T	1	1	5	5	100	0.0787	CA only	USA/CA-SCCPHD-UC167/2020,USA/CA-SCCPHD-UC170/2020,USA/CA-SCCPHD-UC171/2020,USA/CA-SCCPHD-UC174/2020,USA/CA-SCCPHD-UC175/2020	EPI_ISL_435646,EPI_ISL_435649,EPI_ISL_435650,EPI_ISL_435653,EPI_ISL_435654,.	.	.	.	.																												5	5
241-C-T,3037-C-T,5884-C-T,14167-C-T,14408-C-T,20268-A-G,23403-A-G,28854-C-T	1	1	8	8	100	0.1259	CA/CHLA only	USA/CA/CPM00010760-NS-R_20200420,USA/CA/CPM00010762-NS-R_20200420,USA/CA/CPM00010764-NS-R_20200420,USA/CA/CPM00010764_IR7_20200423,USA/CA/CPM00010773-NS-R_20200421,USA/CA/CPM00010774-NS-R_20200421,USA/CA/CPM00010910_20200505_P12,USA/CA/CPM00010910_p10_20200501	,CPM00010760-NS-R_20200420,CPM00010762-NS-R_20200420,CPM00010764-NS-R_20200420,CPM00010764_IR7_20200423,CPM00010773-NS-R_20200421,CPM00010774-NS-R_20200421,CPM00010910_20200505_P12,CPM00010910_p10_20200501	.	.	.	.																												8	8
241-C-T,1059-C-T,3037-C-T,11916-C-T,14408-C-T,16611-C-T,23403-A-G,25563-G-T	1	1	5	5	100	0.0787	CA/CHLA only	USA/CA/CPM00010831_P7_20200427,USA/CA/CPM00010833_P7_20200427,USA/CA/CPM00010834_P7_20200427,USA/CA/CPM00010835_P7_20200427,USA/CA/CPM00010836_P7_20200427	,CPM00010831_P7_20200427,CPM00010833_P7_20200427,CPM00010834_P7_20200427,CPM00010835_P7_20200427,CPM00010836_P7_20200427	.	.	.	.																												5	5
241-C-T,2416-C-T,3037-C-T,11195-C-T,14408-C-T,15202-G-T,22444-C-T,23403-A-G,25563-G-T,26228-C-T	1	1	7	7	100	0.1101	FL only	USA/FL-BPHL-0060/2020,USA/FL-BPHL-0070/2020,USA/FL-BPHL-0076/2020,USA/FL-BPHL-0104/2020,USA/FL-BPHL-017/2020,USA/FL-BPHL-020/2020,USA/FL-BPHL-046/2020	EPI_ISL_445003,EPI_ISL_445013,EPI_ISL_445019,EPI_ISL_445046,EPI_ISL_436521,EPI_ISL_436524,EPI_ISL_436550,.	.	.	.	.																												7	7
241-C-T,1059-C-T,3037-C-T,14408-C-T,23403-A-G,25563-G-T,25976-C-A	1	1	7	7	100	0.1101	MI only	USA/MI-MDHHS-SC20085/2020,USA/MI-MDHHS-SC20183/2020,USA/MI-MDHHS-SC20201/2020,USA/MI-MDHHS-SC20207/2020,USA/MI-MDHHS-SC20263/2020,USA/MI-MDHHS-SC20304/2020,USA/MI-MDHHS-SC20318/2020	EPI_ISL_437172,EPI_ISL_436843,EPI_ISL_447172,EPI_ISL_447178,EPI_ISL_447062,EPI_ISL_447101,EPI_ISL_447115,.	.	.	.	.																												7	7
490-T-A,922-G-A,3177-C-T,8782-C-T,18736-T-C,24034-C-T,26729-T-C,28077-G-C,28144-T-C,29700-A-G	1	1	6	6	100	0.0944	MI only	USA/MI-MDHHS-SC20058/2020,USA/MI-MDHHS-SC20139/2020,USA/MI-MDHHS-SC20181/2020,USA/MI-MDHHS-SC20222/2020,USA/MI-MDHHS-SC20231/2020,USA/MI-MDHHS-SC20242/2020	EPI_ISL_437145,EPI_ISL_436820,EPI_ISL_436865,EPI_ISL_447192,EPI_ISL_447201,EPI_ISL_447212,.	.	.	.	.																												6	6
241-C-T,1059-C-T,3037-C-T,14408-C-T,23403-A-G,25563-G-T,27847-C-T	1	1	5	5	100	0.0787	MI only	USA/MI-MDHHS-SC20067/2020,USA/MI-MDHHS-SC20121/2020,USA/MI-MDHHS-SC20126/2020,USA/MI-MDHHS-SC20170/2020,USA/MI-MDHHS-SC20184/2020	EPI_ISL_437154,EPI_ISL_436849,EPI_ISL_436839,EPI_ISL_436857,EPI_ISL_436890,.	.	.	.	.																												5	5
490-T-A,3177-C-T,6040-C-T,8782-C-T,12478-G-A,18736-T-C,24034-C-T,26729-T-C,28077-G-C,28144-T-C,28896-C-G,29700-A-G	1	1	8	8	100	0.1259	Multiple locations (CA, IL, MD, NY, TX, VA, UW)	USA/CA/CPM00010602_IR6_20200420,USA/IL-NM0113/2020,USA/MD-HP030/2020,USA/NY-PV08490/2020,USA/NY-WCMP11A03P/2020,USA/TX-HMH0300/2020,USA/VA-DCLS-0070/2020,USA/WA-UW-2228/2020	,CPM00010602_IR6_20200420,EPI_ISL_444597,EPI_ISL_434686,EPI_ISL_421426,EPI_ISL_427583,EPI_ISL_434923,EPI_ISL_429970,EPI_ISL_426119,.	.	.	.	.																												8	8
241-C-T,1059-C-T,3037-C-T,14408-C-T,16260-C-T,23403-A-G,25563-G-T,28821-C-A	1	1	13	13	100	0.2045	Multiple locations (CA, NY, TX, WA)	USA/CA/CPM00010908_20200505_P12,USA/CA/CPM00010908_p10_20200501,USA/NY-NYUMC108/2020,USA/NY-NYUMC233/2020,USA/NY-NYUMC537/2020,USA/NY-NYUMC77/2020,USA/NY-PV09484/2020,USA/NY-WCMP10C03P/2020,USA/TX-HMH0142/2020,USA/TX-HMH0282/2020,USA/TX-HMH0402/2020,USA/WA-S370/2020,USA/WA-S549/2020	,CPM00010908_20200505_P12,CPM00010908_p10_20200501,EPI_ISL_421720,EPI_ISL_427633,EPI_ISL_444654,EPI_ISL_421578,EPI_ISL_450156,EPI_ISL_427562,EPI_ISL_434841,EPI_ISL_434910,EPI_ISL_434989,EPI_ISL_434130,EPI_ISL_434309,.	.	.	.	.																												13	13
241-C-T,1059-C-T,3037-C-T,10319-C-T,14408-C-T,23403-A-G,25563-G-T,27964-C-T	1	1	13	13	100	0.2045	Multiple locations (IL, LA, MI, MN, TX, WA, WI)	USA/IL-NM049/2020,USA/LA-BIE-088/2020,USA/LA-EVTL01/2020,USA/LA-SR0148/2020,USA/LA-SR0266/2020,USA/LA-SR0274/2020,USA/MI-MDHHS-SC20156/2020,USA/MN-UW251/2020,USA/TX-HMH0140/2020,USA/TX-HMH0230/2020,USA/TX-HMH0429/2020,USA/WA-UW227/2020,USA/WI-239/2020	EPI_ISL_444546,EPI_ISL_436956,EPI_ISL_435034,EPI_ISL_435451,EPI_ISL_445121,EPI_ISL_445129,EPI_ISL_436825,EPI_ISL_418036,EPI_ISL_434839,EPI_ISL_434890,EPI_ISL_435012,EPI_ISL_417376,EPI_ISL_428335,.	.	.	.	.																												13	13
2676-C-T,8782-C-T,22606-A-T,28144-T-C,28878-G-A,29742-G-A	1	1	5	5	100	0.0787	Multiple locations(CT, NY, WA)	USA/CT-UW158/2020,USA/CT-Yale-088/2020,USA/CT-Yale-102/2020,USA/NY-NYUMC37/2020,WA-UW303/2020/USA	EPI_ISL_416696,EPI_ISL_428747,EPI_ISL_431081,EPI_ISL_419698,EPI_ISL_418871,.	.	.	.	.																												5	5
241-C-T,1059-C-T,1917-C-T,3037-C-T,14408-C-T,20005-G-A,23403-A-G,25563-G-T	1	1	6	6	100	0.0944	NY only	USA/NY-NYUMC72/2020,USA/NY-PV08415/2020,USA/NY-PV09103/2020,USA/NY-PV09378/2020,USA/NY-Wadsworth-16480-01/2020,USA/NY-WCMP9B06P/2020	EPI_ISL_420588,EPI_ISL_421378,EPI_ISL_421635,EPI_ISL_450061,EPI_ISL_426317,EPI_ISL_427547,.	.	.	.	.																												6	6
241-C-T,1059-C-T,3037-C-T,4113-C-T,11916-C-T,14408-C-T,18998-C-T,23403-A-G,25563-G-T,29540-G-A	1	1	6	6	100	0.0944	NY only	USA/NY-NYUMC46/2020,USA/NY-NYUMC66/2020,USA/NY-NYUMC82/2020,USA/NY-PV08481/2020,USA/NY-PV09023/2020,USA/NY-PV09141/2020	EPI_ISL_420297,EPI_ISL_420581,EPI_ISL_421583,EPI_ISL_421421,EPI_ISL_421597,EPI_ISL_422512,.	.	.	.	.																												6	6
241-C-T,1059-C-T,3037-C-T,10015-C-T,11916-C-T,14408-C-T,18744-C-T,18998-C-T,23403-A-G,25563-G-T,29540-G-A	1	1	5	5	100	0.0787	NY only	USA/NY-PV08432/2020,USA/NY-PV08434/2020,USA/NY-PV08485/2020,USA/NY-SURV0982/2020,USA/NY-WCMP10A02P/2020	EPI_ISL_421388,EPI_ISL_421389,EPI_ISL_421422,EPI_ISL_436077,EPI_ISL_427553,.	.	.	.	.																												5	5
241-C-T,3037-C-T,14408-C-T,15243-G-T,23403-A-G	1	1	12	12	100	0.1888	TX only	USA/TX-HMH0103/2020,USA/TX-HMH0159/2020,USA/TX-HMH0193/2020,USA/TX-HMH025/2020,USA/TX-HMH026/2020,USA/TX-HMH0265/2020,USA/TX-HMH0287/2020,USA/TX-HMH034/2020,USA/TX-HMH073/2020,USA/TX-HMH077/2020,USA/TX-HMH093/2020,USA/TX-HMH095/2020	EPI_ISL_434808,EPI_ISL_434858,EPI_ISL_434868,EPI_ISL_434734,EPI_ISL_434735,EPI_ISL_434894,EPI_ISL_434914,EPI_ISL_434743,EPI_ISL_434782,EPI_ISL_434786,EPI_ISL_434798,EPI_ISL_434800,.	.	.	.	.																												12	12
241-C-T,3037-C-T,6616-A-G,14118-G-T,14408-C-T,15243-G-T,23403-A-G	1	1	8	8	100	0.1259	TX only	USA/TX-HMH0201/2020,USA/TX-HMH0353/2020,USA/TX-HMH0367/2020,USA/TX-HMH0372/2020,USA/TX-HMH0392/2020,USA/TX-HMH0408/2020,USA/TX-HMH0415/2020,USA/TX-HMH0449/2020	EPI_ISL_434876,EPI_ISL_434947,EPI_ISL_434959,EPI_ISL_434963,EPI_ISL_434979,EPI_ISL_434994,EPI_ISL_434999,EPI_ISL_435028,.	.	.	.	.																												8	8
241-C-T,1059-C-T,3037-C-T,11919-C-T,14408-C-T,21998-C-T,23403-A-G,25563-G-T	1	1	15	15	100	0.236	Utah only	USA/UT-00297/2020,USA/UT-01217/2020,USA/UT-0503/2020,USA/UT-0506/2020,USA/UT-0507/2020,USA/UT-0519/2020,USA/UT-0521/2020,USA/UT-0522/2020,USA/UT-0527/2020,USA/UT-0535/2020,USA/UT-0536/2020,USA/UT-0885/2020,USA/UT-0886/2020,USA/UT-0887/2020,USA/UT-0888/2020	EPI_ISL_420812,EPI_ISL_436904,EPI_ISL_430053,EPI_ISL_430054,EPI_ISL_430055,EPI_ISL_430061,EPI_ISL_435358,EPI_ISL_435359,EPI_ISL_435363,EPI_ISL_435369,EPI_ISL_435370,EPI_ISL_435386,EPI_ISL_435387,EPI_ISL_435388,EPI_ISL_435389,.	.	.	.	.																												15	15
241-C-T,1059-C-T,3037-C-T,14408-C-T,23403-A-G,25563-G-T,27294-C-T	1	1	12	12	100	0.1888	Utah only	USA/UT-01435/2020,USA/UT-01436/2020,USA/UT-0540/2020,USA/UT-0542/2020,USA/UT-0543/2020,USA/UT-0544/2020,USA/UT-0545/2020,USA/UT-067/2020,USA/UT-071/2020,USA/UT-078/2020,USA/UT-079/2020,USA/UT-098/2020	EPI_ISL_436915,EPI_ISL_436916,EPI_ISL_435373,EPI_ISL_435375,EPI_ISL_435376,EPI_ISL_435377,EPI_ISL_435378,EPI_ISL_430020,EPI_ISL_430023,EPI_ISL_430029,EPI_ISL_430030,EPI_ISL_430036,.	.	.	.	.																												12	12
241-C-T,3037-C-T,5184-C-T,14408-C-T,23403-A-G,26256-C-T,29668-C-T	1	1	7	7	100	0.1101	Utah only	USA/UT-01223/2020,USA/UT-01566/2020,USA/UT-01572/2020,USA/UT-02224/2020,USA/UT-02244/2020,USA/UT-02247/2020,USA/UT-0539/2020	EPI_ISL_436908,EPI_ISL_449818,EPI_ISL_449821,EPI_ISL_436924,EPI_ISL_436935,EPI_ISL_436938,EPI_ISL_435372,.	.	.	.	.																												7	7
241-C-T,3037-C-T,14408-C-T,23403-A-G,29870-C-A	1	1	5	5	100	0.0787	Utah only	USA/UT-00009/2020,USA/UT-00090/2020,USA/UT-00347/2020,USA/UT-01231/2020,USA/UT-0347/2020	EPI_ISL_417027,EPI_ISL_420804,EPI_ISL_420820,EPI_ISL_436913,.	.	.	.	.																												5	5
241-C-T,833-T-C,1059-C-T,3037-C-T,14408-C-T,22320-A-G,23403-A-G,25563-G-T,27964-C-T	1	1	5	5	100	0.0787	Utah only	USA/UT-00971/2020,USA/UT-01562/2020,USA/UT-01607/2020,USA/UT-02221/2020,USA/UT-02227/2020	EPI_ISL_436902,EPI_ISL_449816,EPI_ISL_449837,EPI_ISL_436921,EPI_ISL_436925,.	.	.	.	.																												5	5
241-C-T,1059-C-T,1917-C-T,3037-C-T,14408-C-T,20719-C-T,23403-A-G,25563-G-T	1	1	6	6	100	0.0944	VA only	USA/VA-DCLS-0177/2020,USA/VA-DCLS-0178/2020,USA/VA-DCLS-0179/2020,USA/VA-DCLS-0180/2020,USA/VA-DCLS-0181/2020,USA/VA-DCLS-0216/2020	EPI_ISL_437393,EPI_ISL_437394,EPI_ISL_437395,EPI_ISL_437396,EPI_ISL_437397,EPI_ISL_437431,.	.	.	.	.																												6	6
241-C-T,1059-C-T,3037-C-T,14408-C-T,20991-G-T,23403-A-G,25563-G-T,25585-C-T	1	1	6	6	100	0.0944	VA only	USA/VA-DCLS-0171/2020,USA/VA-DCLS-0174/2020,USA/VA-DCLS-0175/2020,USA/VA-DCLS-0176/2020,USA/VA-DCLS-0190/2020,USA/VA-DCLS-0191/2020	EPI_ISL_437387,EPI_ISL_437390,EPI_ISL_437391,EPI_ISL_437392,EPI_ISL_437406,EPI_ISL_437407,.	.	.	.	.																												6	6
8782-C-T,11320-T-C,17747-C-T,17858-A-G,18060-C-T,28144-T-C	1	1	53	53	100	0.8339	WA only	USA/USA-WA_0427/2020,USA/USA-WA_0428/2020,USA/USA-WA_0429/2020,USA/USA-WA_0434/2020,USA/USA-WA_0440/2020,USA/USA-WA_0442/2020,USA/USA-WA_0448/2020,USA/USA-WA_0478/2020,USA/USA-WA_0480/2020,USA/WA-NH10/2020,USA/WA-NH12/2020,USA/WA-NH17/2020,USA/WA-NH18/2020,USA/WA-NH2/2020,USA/WA-NH3/2020,USA/WA-NH4/2020,USA/WA-NH8/2020,USA/WA-NH9/2020,USA/WA-S124/2020,USA/WA-S125/2020,USA/WA-S131/2020,USA/WA-S132…	,MT350265,MT350264,MT350276,MT350266,MT350278,MT350267,MT350272,MT350273,MT350263,EPI_ISL_418779,EPI_ISL_418781,EPI_ISL_418784,EPI_ISL_418785,EPI_ISL_418771,EPI_ISL_418772,EPI_ISL_418773,EPI_ISL_418777,EPI_ISL_418778,EPI_ISL_430161,EPI_ISL_430162,EPI_ISL_430168,EPI_ISL_430169,EPI_ISL_430170,EPI_ISL_430172,EPI_ISL_430173,EPI_ISL_430212,EPI_ISL_430213,EPI_ISL_430215,EPI_ISL_430216,EPI_ISL_430219,EP…	.	.	.	.																												53	53
241-C-T,379-C-A,1059-C-T,2244-T-C,3037-C-T,14408-C-T,23403-A-G,25563-G-T	1	1	25	25	100	0.3933	WA only	USA/WA-S167/2020,USA/WA-S168/2020,USA/WA-S169/2020,USA/WA-S179/2020,USA/WA-S186/2020,USA/WA-S188/2020,USA/WA-S192/2020,USA/WA-S195/2020,USA/WA-S198/2020,USA/WA-S199/2020,USA/WA-S202/2020,USA/WA-S204/2020,USA/WA-S206/2020,USA/WA-S208/2020,USA/WA-S209/2020,USA/WA-S216/2020,USA/WA-S217/2020,USA/WA-S220/2020,USA/WA-S223/2020,USA/WA-S225/2020,USA/WA-S228/2020,USA/WA-S361/2020,USA/WA-S521/2020,USA/WA-S…	EPI_ISL_430205,EPI_ISL_430206,EPI_ISL_430207,EPI_ISL_430217,EPI_ISL_430224,EPI_ISL_430226,EPI_ISL_430230,EPI_ISL_430233,EPI_ISL_430236,EPI_ISL_430237,EPI_ISL_430240,EPI_ISL_430242,EPI_ISL_430244,EPI_ISL_430246,EPI_ISL_430247,EPI_ISL_430254,EPI_ISL_430255,EPI_ISL_430258,EPI_ISL_430261,EPI_ISL_430263,EPI_ISL_430266,EPI_ISL_434121,EPI_ISL_434281,EPI_ISL_449888,EPI_ISL_424263,.	.	.	.	.																												25	25
241-C-T,1059-C-T,3037-C-T,7560-G-A,14408-C-T,19999-G-T,21452-G-T,23403-A-G,25563-G-T	1	1	20	20	100	0.3147	WA only	USA/WA-S303/2020,USA/WA-S323/2020,USA/WA-S341/2020,USA/WA-S344/2020,USA/WA-S347/2020,USA/WA-S406/2020,USA/WA-S457/2020,USA/WA-S502/2020,USA/WA-S517/2020,USA/WA-S533/2020,USA/WA-S540/2020,USA/WA-S547/2020,USA/WA-S551/2020,USA/WA-S560/2020,USA/WA-S564/2020,USA/WA-S581/2020,USA/WA-UW-1574/2020,USA/WA-UW-1722/2020,USA/WA-UW-1750/2020,USAWA-UW450/2020	EPI_ISL_434063,EPI_ISL_434083,EPI_ISL_434101,EPI_ISL_434104,EPI_ISL_434107,EPI_ISL_434166,EPI_ISL_434217,EPI_ISL_434262,EPI_ISL_434277,EPI_ISL_434293,EPI_ISL_434300,EPI_ISL_434307,EPI_ISL_434311,EPI_ISL_434320,EPI_ISL_434324,EPI_ISL_434341,EPI_ISL_423019,EPI_ISL_424234,EPI_ISL_424239,MT293213	.	.	.	.																												20	20
1059-C-T,3037-C-T,14408-C-T,23403-A-G,25563-G-T,29553-G-A	1	1	17	17	100	0.2675	WA only	USA/UN-UW-Notfound/2020,USA/WA-UW-1268/2020,USA/WA-UW-1415/2020,USA/WA-UW-1435/2020,USA/WA-UW-1640/2020,USA/WA-UW-1748/2020,USA/WA-UW-1888/2020,USA/WA-UW-2074/2020,USA/WA-UW-2169/2020,USA/WA-UW-5164/2020,USA/WA-UW-5189/2020,USA/WA-UW181/2020,USA/WA-UW248/2020,USACT-UW428/2020,USAWA-UW415/2020,USAWA-UW455/2020,WA-UW327/2020/USA	EPI_ISL_424189,EPI_ISL_422985,EPI_ISL_422998,EPI_ISL_423024,EPI_ISL_424197,EPI_ISL_424221,EPI_ISL_424310,EPI_ISL_426080,EPI_ISL_426103,EPI_ISL_429652,EPI_ISL_430873,EPI_ISL_416719,EPI_ISL_418033,MT293193,MT293180,MT293217,EPI_ISL_418894,.	.	.	.	.																												17	17
3311-C-A,8782-C-T,17671-G-T,17747-C-T,17858-A-G,18060-C-T,28144-T-C	1	1	16	16	100	0.2517	WA only	USA/WA-S304/2020,USA/WA-S319/2020,USA/WA-S333/2020,USA/WA-S340/2020,USA/WA-S428/2020,USA/WA-S672/2020,USA/WA-S673/2020,USA/WA-S699/2020,USA/WA-S721/2020,USA/WA-S726/2020,USA/WA-S755/2020,USA/WA-S756/2020,USA/WA-S760/2020,USA/WA-S762/2020,USA/WA-S790/2020,USA/WA-S814/2020	EPI_ISL_434064,EPI_ISL_434079,EPI_ISL_434093,EPI_ISL_434100,EPI_ISL_434188,EPI_ISL_449842,EPI_ISL_449843,EPI_ISL_449869,EPI_ISL_449891,EPI_ISL_449896,EPI_ISL_449925,EPI_ISL_449926,EPI_ISL_449930,EPI_ISL_449932,EPI_ISL_449960,EPI_ISL_449984,.	.	.	.	.																												16	16
241-C-T,1059-C-T,3037-C-T,12880-C-T,14408-C-T,23403-A-G,25563-G-T,29553-G-A	1	1	15	15	100	0.236	WA only	USA/WA-S305/2020,USA/WA-S480/2020,USA/WA-S690/2020,USA/WA-S716/2020,USA/WA-S730/2020,USA/WA-S731/2020,USA/WA-UW-1309/2020,USA/WA-UW-1706/2020,USA/WA-UW-1890/2020,USA/WA-UW-1907/2020,USA/WA-UW-1994/2020,USA/WA-UW-3889/2020,USA/WA-UW-4292/2020,USA/WA-UW-6335/2020,USAWA-UW407/2020	EPI_ISL_434065,EPI_ISL_434240,EPI_ISL_449860,EPI_ISL_449886,EPI_ISL_449900,EPI_ISL_449901,EPI_ISL_422977,EPI_ISL_424227,EPI_ISL_424316,EPI_ISL_424331,EPI_ISL_424334,EPI_ISL_427202,EPI_ISL_427256,EPI_ISL_430969,MT293172	.	.	.	.																												15	15
6693-A-G,8782-C-T,14877-C-T,17747-C-T,17858-A-G,18060-C-T,28144-T-C,28519-C-T,29188-A-T	1	1	15	15	100	0.236	WA only	USA/WA-S385/2020,USA/WA-S441/2020,USA/WA-S444/2020,USA/WA-S451/2020,USA/WA-S455/2020,USA/WA-S465/2020,USA/WA-S490/2020,USA/WA-S499/2020,USA/WA-S505/2020,USA/WA-S527/2020,USA/WA-S538/2020,USA/WA-S563/2020,USA/WA-S568/2020,USA/WA-S575/2020,USA/WA-S576/2020	EPI_ISL_434145,EPI_ISL_434201,EPI_ISL_434204,EPI_ISL_434211,EPI_ISL_434215,EPI_ISL_434225,EPI_ISL_434250,EPI_ISL_434259,EPI_ISL_434265,EPI_ISL_434287,EPI_ISL_434298,EPI_ISL_434323,EPI_ISL_434328,EPI_ISL_434335,EPI_ISL_434336,.	.	.	.	.																												15	15
8782-C-T,15406-G-A,17010-C-T,17747-C-T,17858-A-G,18060-C-T,28144-T-C	1	1	13	13	100	0.2045	WA only	USA/WA-S327/2020,USA/WA-S640/2020,USA/WA-S664/2020,USA/WA-S674/2020,USA/WA-S686/2020,USA/WA-S694/2020,USA/WA-S734/2020,USA/WA-S735/2020,USA/WA-S757/2020,USA/WA-S802/2020,USA/WA-S803/2020,USA/WA-S821/2020,USA/WA-S827/2020	EPI_ISL_434087,EPI_ISL_438193,EPI_ISL_438217,EPI_ISL_449844,EPI_ISL_449856,EPI_ISL_449864,EPI_ISL_449904,EPI_ISL_449905,EPI_ISL_449927,EPI_ISL_449972,EPI_ISL_449973,EPI_ISL_449991,EPI_ISL_449997,.	.	.	.	.																												13	13
8782-C-T,17747-C-T,17858-A-G,18060-C-T,23010-T-C,28144-T-C	1	1	11	11	100	0.1731	WA only	USA/WA-S107/2020,USA/WA-S139/2020,USA/WA-S140/2020,USA/WA-S19/2020,USA/WA-S20/2020,USA/WA-S86/2020,USA/WA-UW-1587/2020,USA/WA-UW244/2020,USA/WA15-UW11/2020,USA/WA16-UW12/2020,USAWA-UW445/2020	EPI_ISL_417160,EPI_ISL_430176,EPI_ISL_430177,EPI_ISL_417072,EPI_ISL_417073,EPI_ISL_417139,EPI_ISL_423014,EPI_ISL_418029,EPI_ISL_413650,EPI_ISL_413651,MT293208	.	.	.	.																												11	11
1401-G-A,8782-C-T,17747-C-T,17858-A-G,18060-C-T,28144-T-C	1	1	9	9	100	0.1416	WA only	USA/WA-S170/2020,USA/WA-S200/2020,USA/WA-S315/2020,USA/WA-S409/2020,USA/WA-S479/2020,USA/WA-S582/2020,USA/WA-S717/2020,USA/WA-UW-1682/2020,USA/WA-UW319/2020	EPI_ISL_430208,EPI_ISL_430238,EPI_ISL_434075,EPI_ISL_434169,EPI_ISL_434239,EPI_ISL_434342,EPI_ISL_449887,EPI_ISL_424218,EPI_ISL_418886,.	.	.	.	.																												9	9
36-C-T,241-C-T,1059-C-T,3037-C-T,14408-C-T,23403-A-G,25563-G-T,29553-G-A	1	1	9	9	100	0.1416	WA only	USA/WA-UW-3843/2020,USA/WA-UW-3868/2020,USA/WA-UW-3880/2020,USA/WA-UW-3903/2020,USA/WA-UW-4594/2020,USA/WA-UW-4695/2020,USA/WA-UW-543/2020,USA/WA-UW-600/2020,USA/WA-UW-6410/2020	EPI_ISL_427191,EPI_ISL_427197,EPI_ISL_427199,EPI_ISL_427205,EPI_ISL_429609,EPI_ISL_429631,EPI_ISL_430884,EPI_ISL_430893,EPI_ISL_430979,.	.	.	.	.																												9	9
241-C-T,1059-C-T,3037-C-T,10582-C-T,14408-C-T,23403-A-G,25563-G-T	1	1	8	8	100	0.1259	WA only	USA/WA-S657/2020,USA/WA-S701/2020,USA/WA-S702/2020,USA/WA-S763/2020,USA/WA-S764/2020,USA/WA-S765/2020,USA/WA-S766/2020,USA/WA-S799/2020	EPI_ISL_438210,EPI_ISL_449871,EPI_ISL_449872,EPI_ISL_449933,EPI_ISL_449934,EPI_ISL_449935,EPI_ISL_449936,EPI_ISL_449969,.	.	.	.	.																												8	8
241-C-T,379-C-A,1059-C-T,2244-T-C,3037-C-T,10761-A-G,14408-C-T,23403-A-G,25563-G-T	1	1	8	8	100	0.1259	WA only	USA/WA-S371/2020,USA/WA-S378/2020,USA/WA-S379/2020,USA/WA-S381/2020,USA/WA-S382/2020,USA/WA-S387/2020,USA/WA-S389/2020,USA/WA-S449/2020	EPI_ISL_434131,EPI_ISL_434138,EPI_ISL_434139,EPI_ISL_434141,EPI_ISL_434142,EPI_ISL_434147,EPI_ISL_434149,EPI_ISL_434209,.	.	.	.	.																												8	8
241-C-T,1059-C-T,3037-C-T,6040-C-T,14408-C-T,23403-A-G,25563-G-T	1	1	7	7	100	0.1101	WA only	USA/WA-UW-1646/2020,USA/WA-UW-1739/2020,USA/WA-UW-1870/2020,USA/WA-UW-1879/2020,USA/WA-UW-2179/2020,USA/WA-UW-2219/2020,USA/WA-UW-4035/2020	EPI_ISL_424187,EPI_ISL_424237,EPI_ISL_424293,EPI_ISL_424300,EPI_ISL_426105,EPI_ISL_426118,EPI_ISL_427235,.	.	.	.	.																												7	7
8782-C-T,17747-C-T,17858-A-G,18060-C-T,22984-G-A,27384-T-C,28144-T-C	1	1	7	7	100	0.1101	WA only	USA/WA-S265/2020,USA/WA-UW-1300/2020,USA/WA-UW-1349/2020,USA/WA-UW-572/2020,USA/WA-UW221/2020,USAWA-UW414/2020,USAWA-UW429/2020	EPI_ISL_430119,EPI_ISL_422984,EPI_ISL_422999,EPI_ISL_430889,EPI_ISL_417370,MT293179,MT293194	.	.	.	.																												7	7
5784-C-T,8782-C-T,17747-C-T,17858-A-G,18060-C-T,28144-T-C	1	1	6	6	100	0.0944	WA only	BetaCoV/USA/WA2/2020,USA/WA-S254/2020,USA/WA-S42/2020,USA/WA-S47/2020,USA/WA-S48/2020,USA/WA-S7/2020	EPI_ISL_412970,EPI_ISL_430292,EPI_ISL_417095,EPI_ISL_417100,EPI_ISL_417101,EPI_ISL_416462,.	.	.	.	.																												6	6
8782-C-T,17747-C-T,17858-A-G,18060-C-T,21575-C-T,28144-T-C	1	1	6	6	100	0.0944	WA only	USA/WA-S354/2020,USA/WA-S372/2020,USA/WA-S374/2020,USA/WA-S396/2020,USA/WA-S418/2020,USA/WA-S450/2020	EPI_ISL_434114,EPI_ISL_434132,EPI_ISL_434134,EPI_ISL_434156,EPI_ISL_434178,EPI_ISL_434210,.	.	.	.	.																												6	6
8782-C-T,17747-C-T,17858-A-G,18060-C-T,23120-G-T,28144-T-C	1	1	6	6	100	0.0944	WA only	USA/USA-WA_0432/2020,USA/WA-NH13/2020,USA/WA-S137/2020,USA/WA-S176/2020,USA/WA-S221/2020,USA/WA_0432/2020	,MT350270,EPI_ISL_418782,EPI_ISL_430174,EPI_ISL_430214,EPI_ISL_430259,EPI_ISL_426441,.	.	.	.	.																												6	6
241-C-T,1059-C-T,3037-C-T,12880-C-T,14408-C-T,21575-C-T,23403-A-G,25563-G-T,26013-C-T,29553-G-A	1	1	5	5	100	0.0787	WA only	USA/WA-S626/2020,USA/WA-S627/2020,USA/WA-S628/2020,USA/WA-S629/2020,USA/WA-S630/2020	EPI_ISL_438179,EPI_ISL_438180,EPI_ISL_438181,EPI_ISL_438182,EPI_ISL_438183,.	.	.	.	.																												5	5
241-C-T,1059-C-T,3037-C-T,14408-C-T,23403-A-G,25563-G-T,27804-C-T,29553-G-A	1	1	5	5	100	0.0787	WA only	USA/WA-S671/2020,USA/WA-S745/2020,USA/WA-UW-2132/2020,USA/WA-UW-4925/2020,USA/WA-UW337/2020	EPI_ISL_449841,EPI_ISL_449915,EPI_ISL_426093,EPI_ISL_429637,EPI_ISL_418904,.	.	.	.	.																												5	5
36-C-T,241-C-T,1059-C-T,3037-C-T,14408-C-T,23403-A-G,25563-G-T	1	1	5	5	100	0.0787	WA only	USA/UN-UW-526/2020,USA/WA-UW-4407/2020,USA/WA-UW-4744/2020,USA/WA-UW-4769/2020,USA/WA-UW-6240/2020	EPI_ISL_430879,EPI_ISL_426137,EPI_ISL_429619,EPI_ISL_429624,EPI_ISL_430957,.	.	.	.	.																												5	5
6310-C-T,8782-C-T,17747-C-T,17858-A-G,18060-C-T,27327-G-T,28144-T-C	1	1	5	5	100	0.0787	WA only	USA/WA-S159/2020,USA/WA-S251/2020,USA/WA-S459/2020,USA/WA-UW43/2020,USA/WA-UW59/2020	EPI_ISL_430197,EPI_ISL_430289,EPI_ISL_434219,EPI_ISL_415608,EPI_ISL_415624,.	.	.	.	.																												5	5
8782-C-T,17747-C-T,17858-A-G,18060-C-T,18264-C-T,24919-C-T,28144-T-C	1	1	5	5	100	0.0787	WA only	USA/WA-S316/2020,USA/WA-S326/2020,USA/WA-S380/2020,USA/WA-S447/2020,USA/WA-S555/2020	EPI_ISL_434076,EPI_ISL_434086,EPI_ISL_434140,EPI_ISL_434207,EPI_ISL_434315,.	.	.	.	.																												5	5
241-C-T,1059-C-T,3037-C-T,14408-C-T,23403-A-G,25563-G-T,29553-G-A	1	1	91	91	100	1.4317	WA only, the 3 USA/ID-UW*** are WA isolates so 100% WA, big haplotype group	USA/ID-UW233/2020,USA/ID-UW241/2020,USA/ID-UW288/2020,USA/UN-UW-1291/2020,USA/UN-UW-1292/2020,USA/UN-UW-5614/2020,USA/WA-S146/2020,USA/WA-S148/2020,USA/WA-S274/2020,USA/WA-S392/2020,USA/WA-S431/2020,USA/WA-S434/2020,USA/WA-S518/2020,USA/WA-S541/2020,USA/WA-S552/2020,USA/WA-S554/2020,USA/WA-S570/2020,USA/WA-S599/2020,USA/WA-S603/2020,USA/WA-S637/2020,USA/WA-S670/2020,USA/WA-S682/2020,USA/WA-S703/2…	EPI_ISL_417382,EPI_ISL_417455,EPI_ISL_418073,EPI_ISL_422978,EPI_ISL_422979,EPI_ISL_430910,EPI_ISL_430183,EPI_ISL_430185,EPI_ISL_430128,EPI_ISL_434152,EPI_ISL_434191,EPI_ISL_434194,EPI_ISL_434278,EPI_ISL_434301,EPI_ISL_434312,EPI_ISL_434314,EPI_ISL_434330,EPI_ISL_438152,EPI_ISL_438156,EPI_ISL_438190,EPI_ISL_449840,EPI_ISL_449852,EPI_ISL_449873,EPI_ISL_449874,EPI_ISL_449924,EPI_ISL_449954,EPI_ISL_4…	.	.	.	.																												91	91
241-C-T,3037-C-T,11417-G-T,14073-T-C,14408-C-T,23403-A-G,23947-A-G	1	1	14	14	100	0.2203	WI only	USA/WI-100/2020,USA/WI-103/2020,USA/WI-107/2020,USA/WI-122/2020,USA/WI-27/2020,USA/WI-40/2020,USA/WI-45/2020,USA/WI-46/2020,USA/WI-57/2020,USA/WI-64/2020,USA/WI-85/2020,USA/WI-90/2020,USA/WI-95/2020,USA/WI-97/2020	EPI_ISL_425157,EPI_ISL_425160,EPI_ISL_425164,EPI_ISL_427429,EPI_ISL_421285,EPI_ISL_421298,EPI_ISL_421303,EPI_ISL_421304,EPI_ISL_421315,EPI_ISL_421322,EPI_ISL_425142,EPI_ISL_425147,EPI_ISL_425152,EPI_ISL_425154,.	.	.	.	.																												14	14
4838-A-G,7420-C-T,14937-C-T,20148-C-T,29711-G-T	1	1	7	7	100	0.1101	WI only	USA/WI-UW-278/2020,USA/WI-UW-279/2020,USA/WI-UW-287/2020,USA/WI-UW-289/2020,USA/WI-UW-291/2020,USA/WI-UW-299/2020,USA/WI-UW-306/2020	EPI_ISL_436572,EPI_ISL_436573,EPI_ISL_436581,EPI_ISL_436583,EPI_ISL_436585,EPI_ISL_436593,EPI_ISL_436600,.	.	.	.	.																												7	7
241-C-T,1059-C-T,3037-C-T,10870-G-T,14408-C-T,23403-A-G,25563-G-T	1	1	5	5	100	0.0787	WY only	USA/WY-WYPHL004/2020,USA/WY-WYPHL006/2020,USA/WY-WYPHL007/2020,USA/WY-WYPHL008/2020,USA/WY-WYPHL019/2020	EPI_ISL_421346,EPI_ISL_421543,EPI_ISL_421544,EPI_ISL_421545,EPI_ISL_421553,.	.	.	.	.																												5	5
29711-G-T	1	1	51	51	100	0.8024	12 CA + 39 WI	USA/CA-SCCPHD-UC103/2020,USA/CA-SCCPHD-UC107/2020,USA/CA-SCCPHD-UC111/2020,USA/CA-SCCPHD-UC123/2020,USA/CA-SCCPHD-UC126/2020,USA/CA-SCCPHD-UC13/2020,USA/CA-SCCPHD-UC130/2020,USA/CA-SCCPHD-UC14/2020,USA/CA-SCCPHD-UC160/2020,USA/CA-SCCPHD-UC17/2020,USA/CA-SCCPHD-UC179/2020,USA/CA-SCCPHD-UC34/2020,USA/WI-157/2020,USA/WI-168/2020,USA/WI-169/2020,USA/WI-170/2020,USA/WI-171/2020,USA/WI-173/2020,USA/WI-…	EPI_ISL_435582,EPI_ISL_435586,EPI_ISL_435590,EPI_ISL_435602,EPI_ISL_435605,EPI_ISL_417317,EPI_ISL_435609,EPI_ISL_417318,EPI_ISL_435639,EPI_ISL_417321,EPI_ISL_435658,EPI_ISL_429879,EPI_ISL_428253,EPI_ISL_428264,EPI_ISL_428265,EPI_ISL_428266,EPI_ISL_428267,EPI_ISL_428269,EPI_ISL_428270,EPI_ISL_428276,EPI_ISL_428277,EPI_ISL_428278,EPI_ISL_428281,EPI_ISL_428282,EPI_ISL_428283,EPI_ISL_428288,EPI_ISL_4…	.	.	.	.																												51	51
241-C-T,619-C-T,1059-C-T,3037-C-T,14408-C-T,14912-A-G,23403-A-G,25563-G-T	1	1	15	15	100	0.236	10 NY + 4 CT + 1 MD	USA/CT-UW328/2020,USA/CT-Yale-018/2020,USA/CT-Yale-043/2020,USA/CT-Yale-149/2020,USA/MD-HP069/2020,USA/NY-NYUMC201/2020,USA/NY-NYUMC230/2020,USA/NY-NYUMC609/2020,USA/NY-NYUMC621/2020,USA/NY-NYUMC634/2020,USA/NY-NYUMC98/2020,USA/NY-PV08429/2020,USA/NY-PV08461/2020,USA/NY-PV09195/2020,USA/NY-PV09369/2020	EPI_ISL_418895,EPI_ISL_420087,EPI_ISL_420098,EPI_ISL_435719,EPI_ISL_438228,EPI_ISL_427496,EPI_ISL_427630,EPI_ISL_444726,EPI_ISL_444738,EPI_ISL_444751,EPI_ISL_421710,EPI_ISL_421387,EPI_ISL_421407,EPI_ISL_422551,EPI_ISL_450054,.	.	.	.	.																												15	15
241-C-T,2416-C-T,3037-C-T,4523-G-A,10712-C-T,14408-C-T,23403-A-G,25563-G-T	1	1	12	12	100	0.1888	11 VA + 1 WI	USA/VA-DCLS-0048/2020,USA/VA-DCLS-0050/2020,USA/VA-DCLS-0072/2020,USA/VA-DCLS-0073/2020,USA/VA-DCLS-0075/2020,USA/VA-DCLS-0076/2020,USA/VA-DCLS-0078/2020,USA/VA-DCLS-0080/2020,USA/VA-DCLS-0081/2020,USA/VA-DCLS-0087/2020,USA/VA-DCLS-0088/2020,USA/WI-17/2020	EPI_ISL_426456,EPI_ISL_426458,EPI_ISL_429972,EPI_ISL_429973,EPI_ISL_429974,EPI_ISL_429975,EPI_ISL_429977,EPI_ISL_429979,EPI_ISL_429980,EPI_ISL_429984,EPI_ISL_429985,EPI_ISL_417517,.	.	.	.	.																												12	12
241-C-T,1059-C-T,3037-C-T,14408-C-T,23403-A-G,25563-G-T,28077-G-T	1	1	5	5	100	0.0787	2 CT + 3 NY	USA/CT-Yale-066/2020,USA/CT-Yale-086/2020,USA/NY-NYUMC394/2020,USA/NY-NYUMC671/2020,USA/NY-PV08436/2020	EPI_ISL_428385,EPI_ISL_428394,EPI_ISL_430421,EPI_ISL_444788,EPI_ISL_421391,.	.	.	.	.																												5	5
490-T-A,3177-C-T,8782-C-T,18736-T-C,24034-C-T,26729-T-C,27635-C-T,28077-G-C,28144-T-C,29567-A-C,29700-A-G	1	1	5	5	100	0.0787	2 IL + 3 WI	USA/IL-NM069/2020,USA/IL-NM071/2020,USA/WI-189/2020,USA/WI-218/2020,USA/WI-33/2020	EPI_ISL_444564,EPI_ISL_444566,EPI_ISL_428285,EPI_ISL_428314,EPI_ISL_421291,.	.	.	.	.																												5	5
490-T-A,3177-C-T,6040-C-T,8782-C-T,8950-C-T,12478-G-A,18736-T-C,24034-C-T,26729-T-C,28077-G-C,28144-T-C,28896-C-G,29451-C-T,29700-A-G	1	1	29	29	100	0.4563	26 TX + 2 MD + 1 Taiwan( but with USA exposure)	USA/MD-HP076/2020,USA/MD-MDHP104/2020,USA/TX-HMH0104/2020,USA/TX-HMH0105/2020,USA/TX-HMH0110/2020,USA/TX-HMH0111/2020,USA/TX-HMH0112/2020,USA/TX-HMH0125/2020,USA/TX-HMH0126/2020,USA/TX-HMH0128/2020,USA/TX-HMH0141/2020,USA/TX-HMH0192/2020,USA/TX-HMH0209/2020,USA/TX-HMH0274/2020,USA/TX-HMH0277/2020,USA/TX-HMH0279/2020,USA/TX-HMH0290/2020,USA/TX-HMH0318/2020,USA/TX-HMH0322/2020,USA/TX-HMH0387/2020,U…	EPI_ISL_422415,EPI_ISL_438234,EPI_ISL_438246,EPI_ISL_434809,EPI_ISL_434810,EPI_ISL_434812,EPI_ISL_434813,EPI_ISL_434814,EPI_ISL_434825,EPI_ISL_434826,EPI_ISL_434828,EPI_ISL_434840,EPI_ISL_434867,EPI_ISL_434884,EPI_ISL_434902,EPI_ISL_434905,EPI_ISL_434907,EPI_ISL_434916,EPI_ISL_434932,EPI_ISL_434934,EPI_ISL_434974,EPI_ISL_434981,EPI_ISL_435018,EPI_ISL_435026,EPI_ISL_434758,EPI_ISL_434788,EPI_ISL_4…	.	.	.	.																												29	29
832-C-T,8782-C-T,17747-C-T,17858-A-G,18060-C-T,28144-T-C	1	1	5	5	100	0.0787	3 CT +2 WA	USA/CT-Yale-038/2020,USA/CT-Yale-042/2020,USA/CT-Yale-148/2020,USA/WA-UW26/2020,USA/WA-UW35/2020	EPI_ISL_428381,EPI_ISL_428382,EPI_ISL_435718,EPI_ISL_414595,EPI_ISL_414622,.	.	.	.	.																												5	5
241-C-T,1059-C-T,3037-C-T,14408-C-T,23403-A-G,25563-G-T,29870-C-A	1	1	7	7	100	0.1101	3 VA + 3 UT + 1 CA	USA/CA-SR0248/2020,USA/UT-00025/2020,USA/UT-00346/2020,USA/UT-074/2020,USA/VA-DCLS-0052/2020,USA/VA-DCLS-0061/2020,USA/VA-DCLS-0156/2020	EPI_ISL_437562,EPI_ISL_418967,EPI_ISL_420819,EPI_ISL_430025,EPI_ISL_426460,EPI_ISL_426469,EPI_ISL_437789,.	.	.	.	.																												7	7
490-T-A,3177-C-T,8782-C-T,18736-T-C,24034-C-T,26729-T-C,28077-G-C,28144-T-C,29700-A-G	1	1	8	8	100	0.1259	4 GA+ 3 SC + 1 FL	env/USA/FL-UF3/2020,hCov-19/USA/GA_1320/2020,hCov-19/USA/GA_1445/2020,USA/GA_1847/2020,USA/GA_2070/2020,USA/SC_3520/2020,USA/SC_3569/2020,USA/SC_3570/2020	EPI_ISL_434677,EPI_ISL_420786,EPI_ISL_420788,EPI_ISL_424859,EPI_ISL_426417,EPI_ISL_424902,EPI_ISL_424841,EPI_ISL_424903,.	.	.	.	.																												8	8
241-C-T,1059-C-T,3037-C-T,14408-C-T,23403-A-G,25563-G-T,25688-C-A	1	1	5	5	100	0.0787	4 NY + 1 VA	USA/NY-PV08120/2020,USA/NY-PV08121/2020,USA/NY-PV09419/2020,USA/NY-PV09461/2020,USA/VA-DCLS-0152/2020	EPI_ISL_421349,EPI_ISL_421350,EPI_ISL_450098,EPI_ISL_450134,EPI_ISL_437785,.	.	.	.	.																												5	5
241-C-T,1059-C-T,2018-A-G,3037-C-T,14408-C-T,21995-T-C,23403-A-G,25563-G-T	1	1	6	6	100	0.0944	4 NY + 2 TX	USA/NY-NYUMC19/2020,USA/NY-NYUMC304/2020,USA/NY-NYUMC7/2020,USA/NY-PV09400/2020,USA/NY-PV09468/2020,Iceland/336/2020	EPI_ISL_417665,EPI_ISL_418204,EPI_ISL_430331,EPI_ISL_418192,EPI_ISL_450081,EPI_ISL_450141,.	.	.	.	.																												6	6
241-C-T,1059-C-T,3037-C-T,11916-C-T,14408-C-T,18998-C-T,20553-A-G,23403-A-G,25563-G-T,29540-G-A	1	1	6	6	100	0.0944	4 NY + 2 TX	USA/NY-PV09342/2020,USA/NY-PV09362/2020,USA/NY-WCMP11B03P/2020,USA/NY-WCMP11C03P/2020,USA/TX-HMH0191/2020,USA/TX-HMH060/2020	EPI_ISL_450030,EPI_ISL_450050,EPI_ISL_427585,EPI_ISL_427588,EPI_ISL_434866,EPI_ISL_434769,.	.	.	.	.																												6	6
241-C-T,1059-C-T,3037-C-T,14408-C-T,23403-A-G,25563-G-T,28472-C-A	1	1	7	7	100	0.1101	6 CT + 1 MI	USA/CT-Yale-039/2020,USA/CT-Yale-059/2020,USA/CT-Yale-095/2020,USA/CT-Yale-109/2020,USA/CT-Yale-111/2020,USA/CT-Yale-146/2020,USA/MI-MDHHS-SC20119/2020	EPI_ISL_419527,EPI_ISL_428379,EPI_ISL_428398,EPI_ISL_435706,EPI_ISL_435707,EPI_ISL_435716,EPI_ISL_436848,.	.	.	.	.																												7	7
241-C-T,1059-C-T,3037-C-T,10188-C-T,14408-C-T,23403-A-G,24982-T-C,25563-G-T,27964-C-T	1	1	12	12	100	0.1888	6 LA + 5 TX + 1 WI	USA/LA-BIE-076/2020,USA/LA-BIE-079/2020,USA/LA-BIE-081/2020,USA/LA-SR0149/2020,USA/LA-SR0282/2020,USA/LA-SR0330/2020,USA/TX-HMH0143/2020,USA/TX-HMH0182/2020,USA/TX-HMH0281/2020,USA/TX-HMH0409/2020,USA/TX-HMH0410/2020,USA/WI-58/2020	EPI_ISL_436944,EPI_ISL_436947,EPI_ISL_436949,EPI_ISL_435452,EPI_ISL_445137,EPI_ISL_450183,EPI_ISL_434842,EPI_ISL_434860,EPI_ISL_434909,EPI_ISL_434995,EPI_ISL_434996,EPI_ISL_421316,.	.	.	.	.																												12	12
241-C-T,1059-C-T,14408-C-T,23403-A-G,25563-G-T	1	1	8	8	100	0.1259	6 NY + 1 DC + 1 MN	USA/DC-CDC-9096/2020,USA/MN-MDH-142/2020,USA/NY-SURV0183/2020,USA/NY-SURV0319/2020,USA/NY-SURV0331/2020,USA/NY-SURV0863/2020,USA/NY-SURV0988/2020,USA/NY-SURV1000/2020	EPI_ISL_436040,EPI_ISL_427281,EPI_ISL_436057,EPI_ISL_436061,EPI_ISL_436062,EPI_ISL_436075,EPI_ISL_436080,EPI_ISL_436082,.	.	.	.	.																												8	8
8782-C-T,16381-G-A,17877-T-C,20316-C-T,25500-G-T,28144-T-C,28878-G-A,29742-G-A	1	1	7	7	100	0.1101	6 WI + 1 IL	USA/IL-NM0124/2020,USA/WI-22/2020,USA/WI-66/2020,USA/WI-67/2020,USA/WI-70/2020,USA/WI-71/2020,USA/WI-73/2020	EPI_ISL_444606,EPI_ISL_417514,EPI_ISL_421324,EPI_ISL_421325,EPI_ISL_421328,EPI_ISL_421329,EPI_ISL_421331,.	.	.	.	.																												7	7
241-C-T,3037-C-T,14408-C-T,15354-T-C,18877-C-T,23403-A-G,25563-G-T	1	1	8	8	100	0.1259	6 WI + 2 IL	USA/IL-NM0116/2020,USA/IL-NM025/2020,USA/WI-188/2020,USA/WI-230/2020,USA/WI-242/2020,USA/WI-257/2020,USA/WI-99/2020,USA/WI-UW-323/2020	EPI_ISL_444599,EPI_ISL_444535,EPI_ISL_428284,EPI_ISL_428326,EPI_ISL_428338,EPI_ISL_428731,EPI_ISL_425156,EPI_ISL_436617,.	.	.	.	.																												8	8
14718-G-T	1	1	9	9	100	0.1416	8 CA+ 1 WA	CA_2602/2020/USA,USA/CA-SCCPHD-UC101/2020,USA/CA-SCCPHD-UC105/2020,USA/CA-SCCPHD-UC110/2020,USA/CA-SCCPHD-UC116/2020,USA/CA-SCCPHD-UC120/2020,USA/CA-SCCPHD-UC121/2020,USA/CA_2602/2020,USA/WA_5030/2020	,MT276324,EPI_ISL_435580,EPI_ISL_435584,EPI_ISL_435589,EPI_ISL_435595,EPI_ISL_435599,EPI_ISL_435600,EPI_ISL_419554,EPI_ISL_419555,.	.	.	.	.																												9	9
241-C-T,1059-C-T,3037-C-T,14408-C-T,17808-G-T,23403-A-G,25563-G-T,27964-C-T	1	1	11	11	100	0.1731	8 TX + 2 WA + 1 LA	USA/LA-SR0210/2020,USA/TX-HMH0292/2020,USA/TX-HMH0320/2020,USA/TX-HMH0325/2020,USA/TX-HMH0326/2020,USA/TX-HMH046/2020,USA/TX-HMH058/2020,USA/TX-HMH07/2020,USA/TX_GCID_192000021/2020,USA/WA-UW-1353/2020,USAWA-UW417/2020	EPI_ISL_437545,EPI_ISL_434918,EPI_ISL_434933,EPI_ISL_434937,EPI_ISL_434938,EPI_ISL_434755,EPI_ISL_434767,EPI_ISL_434718,EPI_ISL_445078,EPI_ISL_422987,MT293182	.	.	.	.																												11	11
241-C-T,3037-C-T,3871-G-T,14408-C-T,23403-A-G	1	1	11	11	100	0.1731	9 WI + 2 IL	USA/IL-NM026/2020,USA/IL-NM079/2020,USA/WI-108/2020,USA/WI-115/2020,USA/WI-18/2020,USA/WI-26/2020,USA/WI-36/2020,USA/WI-49/2020,USA/WI-60/2020,USA/WI-80/2020,USA/WI-81/2020	EPI_ISL_444536,EPI_ISL_444571,EPI_ISL_425165,EPI_ISL_425172,EPI_ISL_417515,EPI_ISL_421284,EPI_ISL_421294,EPI_ISL_421307,EPI_ISL_421318,EPI_ISL_421339,EPI_ISL_421340,.	.	.	.	.																												11	11
241-C-T,833-T-C,1059-C-T,3037-C-T,14408-C-T,23403-A-G,25563-G-T,27964-C-T	1	0	34	35	97.1429 *	0.5349	Multiple locations (AK, CA, ID, IL, MD, MI, NC, TX, NC, UT, WA, WI )	USA/AK-PHL118/2020,USA/CA-CZB0122/2020,USA/CA-CZB0136/2020,USA/CA-CZB0137/2020,USA/CZB-RR057-006/2020,USA/ID-UW-1925/2020,USA/ID-UW-1934/2020,USA/ID-UW-2160/2020,USA/ID-UW-4239/2020,USA/ID-UW-4308/2020,USA/ID-UW-4424/2020,USA/ID-UW-6457/2020,USA/IL-NM0122/2020,USA/IL-NM06/2020,USA/IL-NM089/2020,USA/MD-MDHP082/2020,USA/MI-MDHHS-SC20020/2020,USA/MI-MDHHS-SC20071/2020,USA/MI-MDHHS-SC20163/2020,USA/M…	EPI_ISL_427622,EPI_ISL_429009,EPI_ISL_429003,EPI_ISL_429027,EPI_ISL_417932,EPI_ISL_424321,EPI_ISL_424322,EPI_ISL_426060,EPI_ISL_427169,EPI_ISL_437828,EPI_ISL_426071,EPI_ISL_437833,EPI_ISL_444605,EPI_ISL_444520,EPI_ISL_444579,EPI_ISL_438238,EPI_ISL_437107,EPI_ISL_437158,EPI_ISL_436821,EPI_ISL_436835,EPI_ISL_424354,EPI_ISL_434973,EPI_ISL_434761,EPI_ISL_426077,MT308704,MT345802,EPI_ISL_449810,EPI_IS…	1	2.8571	Canada/BC_7515663/2020	EPI_ISL_418845,.																												34		34			34	35	34	35
241-C-T,1059-C-T,1917-C-T,3037-C-T,14408-C-T,23403-A-G,25563-G-T	1	0	20	21	95.2381 *	0.3147	Multiple locations ( CA, CT, FL, MD, NY, VA)	USA/CA-SR0259/2020,USA/CT-Yale-147/2020,USA/FL-BPHL-024/2020,USA/FL-BPHL-025/2020,USA/FL-BPHL-026/2020,USA/FL-UF9/2020,USA/MD-HP043/2020,USA/NY-NYUMC18/2020,USA/NY-NYUMC656/2020,USA/NY-PV08476/2020,USA/NY-PV09326/2020,USA/NY-PV09425/2020,USA/VA-DCLS-0046/2020,USA/VA-DCLS-0155/2020,USA/VA-DCLS-0182/2020,USA/VA-DCLS-0183/2020,USA/VA-DCLS-0185/2020,USA/VA-DCLS-0194/2020,USA/VA-DCLS-0195/2020,USA/VA-…	EPI_ISL_437553,EPI_ISL_435717,EPI_ISL_436528,EPI_ISL_436529,EPI_ISL_436530,EPI_ISL_447905,EPI_ISL_434639,EPI_ISL_418203,EPI_ISL_444773,EPI_ISL_421418,EPI_ISL_450015,EPI_ISL_450103,EPI_ISL_420027,EPI_ISL_437788,EPI_ISL_437398,EPI_ISL_437399,EPI_ISL_437401,EPI_ISL_437409,EPI_ISL_437410,EPI_ISL_437421,.	1	4.7619	Denmark/ALAB-SSI482/2020	EPI_ISL_429561,.																												20	849	20			20	21	20	21
241-C-T,1059-C-T,3037-C-T,14408-C-T,23403-A-G,25563-G-T,27964-C-T	1	0	60	61	98.3607 *	0.944	Multiple locations (AK, AZ, CA, LA, NY, PA, RI, TX , UT)	USA/AK-PHL151/2020,USA/AZ-TG268915/2020,USA/AZ-TG269439/2020,USA/AZ-TG269883/2020,USA/AZ-TG270152/2020,USA/AZ-TG270200/2020,USA/AZ-TG272213/2020,USA/CA/CPM00010906_p10_20200501,USA/LA-BIE-078/2020,USA/LA-BIE-086/2020,USA/LA-EVTL011/2020,USA/LA-EVTL018/2020,USA/LA-EVTL019/2020,USA/LA-EVTL021/2020,USA/LA-EVTL027/2020,USA/LA-EVTL029/2020,USA/LA-EVTL030/2020,USA/LA-EVTL032/2020,USA/LA-EVTL041/2020,US…	EPI_ISL_435441,EPI_ISL_426518,EPI_ISL_426524,EPI_ISL_426531,EPI_ISL_426532,EPI_ISL_426533,EPI_ISL_426556,CPM00010906_p10_20200501,EPI_ISL_436946,EPI_ISL_436954,EPI_ISL_435044,EPI_ISL_435556,EPI_ISL_435557,EPI_ISL_435559,EPI_ISL_435565,EPI_ISL_435567,EPI_ISL_435568,EPI_ISL_435570,EPI_ISL_435579,EPI_ISL_435041,EPI_ISL_435445,EPI_ISL_435462,EPI_ISL_435464,EPI_ISL_435465,EPI_ISL_437544,EPI_ISL_437543…	1	1.6393	Canada/BC_6404889/2020	EPI_ISL_418838,.																												60		60			60	61	60	61
8782-C-T,17747-C-T,17858-A-G,18060-C-T,28144-T-C	1	0	311	317	98.1073 *	4.893	Multiple locations (FL, AZ, CA, CT, DC, GA, ID, IL, MN, NC, NY , OR, TX, PA,UT, VA, VT, WA, WI, Puerto Rico )	env/USA/FL-UF11/2020,ENV/USA/UF-11/2020,USA/AZ-TG271864/2020,USA/AZ_8135/2020,USA/CA-CDPH-UC19/2020,USA/CA-CZB-1093/2020,USA/CA-CZB-1097/2020,USA/CA-CZB0101/2020,USA/CA-CZB0103/2020,USA/CA-CZB0112/2020,USA/CA-CZB0125/2020,USA/CA-CZB0133/2020,USA/CA-CZB0158/2020,USA/CA-CZB015b/2020,USA/CA-CZB027/2020,USA/CA-CZB036/2020,USA/CA-CZB039/2020,USA/CA-CZB040/2020,USA/CA-CZB0737/2020,USA/CA-CZB079/2020,US…	EPI_ISL_447900,MT476384,EPI_ISL_434543,EPI_ISL_426540,EPI_ISL_424849,EPI_ISL_417323,EPI_ISL_444051,EPI_ISL_444055,EPI_ISL_429056,EPI_ISL_429000,EPI_ISL_429065,EPI_ISL_429046,EPI_ISL_428995,EPI_ISL_429044,EPI_ISL_428997,EPI_ISL_429068,EPI_ISL_429039,EPI_ISL_429045,EPI_ISL_429064,EPI_ISL_429025,EPI_ISL_429005,EPI_ISL_429049,EPI_ISL_416417,EPI_ISL_416418,EPI_ISL_416424,EPI_ISL_420086,EPI_ISL_428370,…	6	1.8927	AUS/VIC67/2020,Australia/VIC08/2020,Canada/BC_1318414/2020,Canada/BC_3808524/2020,Canada/BC_3989992/2020,Canada/BC_8622445/2020	EPI_ISL_419781,EPI_ISL_416514,EPI_ISL_418818,EPI_ISL_418819,EPI_ISL_418823,EPI_ISL_418851,.																												311		311			311	317	311	317
241-C-T,1059-C-T,3037-C-T,14408-C-T,16912-G-T,23403-A-G,25563-G-T,29553-G-A	1	1	*** 4	4	100	0.0629	WA only (not reaching 5 isolate threshold)	USA/WA-UW-1342/2020,USA/WA-UW-1881/2020,USA/WA-UW365/2020,WA-UW388/2020/USA	EPI_ISL_424178,EPI_ISL_424309,EPI_ISL_418932,EPI_ISL_418953,.	.	.	.	.																												4				4
36-C-T,8782-C-T,17747-C-T,17858-A-G,18060-C-T,28144-T-C	1	1	*** 4	4	100	0.0629	WA only (not reaching 5 isolate threshold)	USA/WA-UW-3858/2020,USA/WA-UW-524/2020,USA/WA-UW-5371/2020,USA/WA-UW-6186/2020	EPI_ISL_427195,EPI_ISL_430877,EPI_ISL_430904,EPI_ISL_430954,.	.	.	.	.																												4				4
8782-C-T,11083-G-T,17747-C-T,17858-A-G,18060-C-T,28144-T-C	1	1	*** 4	4	100	0.0629	WA only (not reaching 5 isolate threshold)	USA/UN-UW-547/2020,USA/WA-S542/2020,USA/WA-S546/2020,USA/WA-S73/2020	EPI_ISL_430886,EPI_ISL_434302,EPI_ISL_434306,EPI_ISL_417126,.	.	.	.	.																												4				4
8782-C-T,17747-C-T,17858-A-G,18060-C-T,28144-T-C,28887-C-T	1	1	*** 3	3	100	0.0472	WA only (not reaching 5 isolate threshold)	USA/UNKNOWN-UW-1791/2020,USA/UNKNOWN-UW-1816/2020,USA/WA-UW-1984/2020	EPI_ISL_424249,EPI_ISL_424268,EPI_ISL_424329,.	.	.	.	.																												3				3
*: These 4 haplotypes were nearly USA-specif haplotypes, with a few non-USA isolates that were mainly from the neighboring Canada.
***: These 4 haplotypes were WA-specific, but not reaching 5 isolate threshold. They were not counted in the list of WA-private haplotypes in the main text.

## Sheet: Table_S4
Table S4. USA isolates carrying USA-private haplotypes, summarized by month
Date_month	% isolates with USA-private haplotypes	# isolates with USA-private haplotypes	# total USA isolates	# USA-Private Variants
2020-02	7.9365	5	63	1
2020-03	13.5641	905	6672	238
2020-04	26.2077	1519	5796	336
2020-05	37.0646	947	2555	227
2020-06	57.2477	936	1635	176
2020-07	71.4286	120	168	57
Note: limited number of SARS-CoV-2 sequences have been released, at the time of writing, for the months of May and June. Recently released data was updated to this table.
